# Supplementary material for: Olfactory expression of trace amine-associated receptors requires cooperative cis-acting enhancers
Source: Nat Commun. 2021 Jun 18;12:3797. doi: 10.1038/s41467-021-23824-3 (PMC8213819; doi:10.1038/s41467-021-23824-3)
Supplement: Supplementary file 3 — Source Data [file 41467_2021_23824_MOESM3_ESM.xlsx]

## Sheet: Figure 5k,m
	Mouse	Probe Pool	Tg+	Double	% Double
	TE1-ΔT4-YFP #1	TAAR	135	37	27.4074
	TE1-ΔT4-YFP #2	TAAR	128	30	23.4375
	TE1-ΔT4-YFP #3	TAAR	164	50	30.4878
	TE1-ΔT4-YFP #1	Class I	178	0	0
	TE1-ΔT4-YFP #2	Class I	179	0	0
	TE1-ΔT4-YFP #3	Class I	172	0	0
	TE1-ΔT4-YFP #1	Class II	158	1	0.632911
	TE1-ΔT4-YFP #2	Class II	189	1	0.529101
	TE1-ΔT4-YFP #3	Class II	186	0	0
	Mouse	Probe Pool	Tg+	Double	% Double
	TE2-ΔT4-YFP #1	TAAR	316	160	50.6329
	TE2-ΔT4-YFP #2	TAAR	788	413	52.4112
	TE2-ΔT4-YFP #3	TAAR	442	218	49.3213
	TE2-ΔT4-YFP #1	Class I	541	0	0
	TE2-ΔT4-YFP #2	Class I	1282	4	0.312012
	TE2-ΔT4-YFP #3	Class I	827	4	0.483676
	TE2-ΔT4-YFP #1	Class II	360	0	0
	TE2-ΔT4-YFP #2	Class II	327	0	0
	TE2-ΔT4-YFP #3	Class II	1158	0	0

## Sheet: Figure 6b
		Δ TE1/2 [2^-(ΔΔCt)]
		wt					Δ
		WT1	WT2	WT3	WT4	WT5	Δ1	Δ2	Δ3	Δ4	Δ5
	Taar2	1.434	0.806	0.891	0.906	1.072	0.002	0.002	0.002	0.015	0.008
	Taar3	1.436	0.806	1.025	0.774	1.09	0.004	0.007	0.003	0.006	0
	Taar4	0.916	0.685	1.325	1.467	0.82	0.002	0.001	0.008	0.027	0.005
	Taar5	1.146	1.05	0.729	0.842	1.353	0.032	0.016	0.001	0.098	0.073
	Taar6	0.953	1.098	0.831	0.88	1.306	0.001	0	0	0.001	0.002
	Taar7a	0.8	0.762	1.462	1.221	0.919	0	0	0	0	0.001
	Taar7b	1.045	0.939	0.909	0.896	1.251	0.037	0.044	0.047	0.211	0.032
	Taar7d	1.272	0.792	0.953	1.452	0.717	0.009	0.001	0.001	0.011	0.022
	Taar7e	0.892	0.941	1.068	0.875	1.274	0	0	0	0.002	0.001
	Taar7f	0.681	0.95	1.206	1.319	0.972	0.001	0.004	0.005	0.001	0.003
	Taar8	0.97	1.355	1.083	0.741	0.949	0	0.001	0.001	0.006	0.001
	Taar9	0.82	0.994	1.096	0.805	1.388	0	0	0	0	0
	Olfr16	0.927	1.343	0.782	1.102	0.932	1.139	1.201	0.938	1.054	0.863
	Olfr160	1.13	0.898	1.048	1.04	0.905	0.969	0.857	0.967	0.948	1.114
	Olfr545	1.134	0.89	0.999	1.162	0.854	0.913	1.162	0.901	0.949	0.839
	Olfr73	0.999	1.316	0.738	0.953	1.083	1.282	0.979	0.814	1.054	1.088
	Olf961	1.121	1.221	0.711	1.112	0.924	1.011	1.159	0.953	0.895	0.986

## Sheet: Figure 6c
		ΔTE1/2
		Δ #1	Δ #2	Δ #3	Δ #4
	Slc18b1	1.22633	1.07082	1.13006	0.948451
	Vnn3	0.814253	0.941992	1.40067	0.946996
	Vnn1	0.822637	0.752701	1.36792	0.83237
	Taar2	0.0167883	0.0170678	0.00881569	0.0537919
	Taar3	0.0189704	0	0.0166026	0.11197
	Taar4	0.0132741	0	0.0116173	0.0298471
	Taar5	0	0	0	0.0442627
	Taar6	0	0	0.00523438	0.0100861
	Taar7a	0.0119585	0	0.0104658	0.0302499
	Taar7b	0	0.00606108	0.00521768	0.0167565
	Taar7d	0.0019983	0.00609471	0.00874438	0.0101097
	Taar7e	0.00831311	0	0.014551	0.0280382
	Taar7f	0	0	0.0151332	0.0437401
	Taar8a	0	0	0	0
	Taar8b	0	0	0	0
	Taar8c	0	0	0	0.0313385
	Taar9	0	0	0.0019962	0.0134626
	Stx7	1.09158	1.09759	1.05803	1.07664
	Moxd1	1.06072	1.01224	0.914092	1.00469

## Sheet: Figure 6d
	Gene name	log2FoldChange	padj
	Olfr1416	-0.118116	0.922808
	Olfr1415	0.030741	0.96849
	Olfr1414	0.0280791	0.970272
	Olfr1413	-0.0490641	0.945665
	Olfr1412	0.058853	0.939045
	Olfr1411	-0.0645806	0.933935
	Olfr1410	0.0188262	0.979562
	Olfr12	0.0167497	0.98367
	Olfr16	-0.05091	0.943922
	Olfr1408	-0.0283083	0.967879
	Olfr1406	-0.107399	0.922808
	Olfr218	-0.157021	0.922808
	Olfr1404	-0.0818013	0.92422
	Olfr418	0.00824953	0.992365
	Olfr433	0.0433076	0.950817
	Olfr432	-0.0672988	0.93211
	Olfr430	-0.0812108	0.927394
	Olfr429	-0.0512859	0.944536
	Olfr427	-0.00613446	0.984406
	Olfr231	0.00774262	0.993244
	Olfr424	-0.0400487	0.956036
	Olfr420	-0.00363114	0.993831
	Olfr419	0.0737975	0.922808
	Olfr417	0.0132282	0.987218
	Olfr248	-0.0205318	0.942198
	Olfr414	0.102295	0.922808
	Olfr220	0.0529353	0.943922
	Olfr335-ps	0.0108106	NA
	Olfr338	0.0463103	0.94749
	Olfr339	0.0654101	0.933241
	Olfr340	-0.0367346	0.928533
	Olfr341	0.118581	0.922808
	Olfr342	0.152211	0.922808
	Olfr344	0.115833	0.922808
	Olfr345	-0.0527979	0.929733
	Olfr346	0.022708	0.976442
	Olfr347	0.188353	0.922808
	Olfr348	-0.137969	0.922808
	Olfr50	-0.0583426	0.940386
	Olfr3	0.0383189	0.957409
	Olfr350	0.0414993	0.955016
	Olfr351	-0.0516294	0.944536
	Olfr352	0.0994666	0.922808
	Olfr353	0.0114955	0.988518
	Olfr354	0.0146114	0.985159
	Olfr355	0.134555	0.922808
	Olfr356	0.0856338	0.922808
	Olfr357	-0.0150973	0.985159
	Olfr358	0.0987001	0.922808
	Olfr360	0.159276	0.922808
	Olfr361	0.164355	0.922808
	Olfr362	-0.13385	0.922808
	Olfr364-ps1	-0.0683083	0.929411
	Olfr365	0.0446087	0.950589
	Olfr366	0.0321046	0.965684
	Olfr368	0.0631121	0.935248
	Olfr987	0.0639221	0.933462
	Olfr988	0.0568023	0.939946
	Olfr992	-0.000743923	0.999392
	Olfr993	0.0259151	0.946608
	Olfr994	0.142675	0.922808
	Olfr995	0.010118	0.989154
	Olfr996	0.100485	0.922808
	Olfr998	0.00415451	0.99558
	Olfr1000	0.176699	0.922808
	Olfr1002	0.186487	0.922808
	Olfr154	-0.024722	0.960648
	Olfr1006	0.0787149	0.925658
	Olfr1008	-0.00630151	NA
	Olfr1009	-0.0507488	0.943922
	Olfr1012	-0.08656	0.922808
	Olfr1013	0.105687	0.922808
	Olfr1014	0.0599024	0.937639
	Olfr1015	-0.000233877	0.999599
	Olfr1016	0.033532	0.96371
	Olfr1018	-0.0188039	0.977192
	Olfr1019	0.0023234	0.998012
	Olfr1020	-0.0124934	0.987934
	Olfr1022	0.0210315	0.971364
	Olfr1023	0.0812068	0.92814
	Olfr1024	0.109618	0.922808
	Olfr1025-ps1	0.0579583	0.937639
	Olfr1026	-0.0377361	0.957852
	Olfr1028	-0.0499467	0.946053
	Olfr1029	-0.0737088	0.929411
	Olfr1030	0.0417695	0.950715
	Olfr1031	0.0703939	0.931745
	Olfr1032	0.10656	0.922808
	Olfr1033	0.126614	0.922808
	Olfr1034	0.0563848	0.939026
	Olfr1036	0.0486854	0.943922
	Olfr1037	-0.145625	0.922808
	Olfr1038-ps	-0.0135385	0.987077
	Olfr1039	-0.0681348	0.933241
	Olfr1040	0.0652465	0.922808
	Olfr1042	-0.0666332	0.93211
	Olfr1043	-0.210215	0.922808
	Olfr1044	0.0866392	0.922808
	Olfr52	0.00199955	0.998504
	Olfr1045	0.0483553	0.94338
	Olfr1046	0.0365064	0.951952
	Olfr1047	-0.0504117	0.942475
	Olfr1048	0.030972	0.964477
	Olfr1049	-0.107743	0.922808
	Olfr1051	0.135067	0.922808
	Olfr1052	0.00974034	0.990865
	Olfr1053	-0.0106528	NA
	Olfr1054	-0.103043	0.922808
	Olfr1055	0.00121381	0.99872
	Olfr1056	-0.0046982	0.994685
	Olfr1057	0.0447338	0.951681
	Olfr1058	0.043977	0.951509
	Olfr1061	-0.0092488	NA
	Olfr1062	0.00549435	0.994685
	Olfr1065	0.0460653	0.944536
	Olfr1066	0.0640745	0.922808
	Olfr228	0.106177	0.922808
	Olfr1076	-0.0211819	0.972281
	Olfr1079	-0.038284	0.953583
	Olfr1080	0.163513	0.922808
	Olfr1082	0.0814994	0.926759
	Olfr1084	0.0419132	0.940525
	Olfr1085	0.0386011	0.958232
	Olfr1086	-0.0212377	0.978195
	Olfr1087	0.04538	0.950817
	Olfr1089	-0.0198609	0.973935
	Olfr1090	0.0765509	0.929733
	Olfr1093	0.120144	0.922808
	Olfr141	0.0694804	0.93211
	Olfr1094	-0.0242127	0.975235
	Olfr1095	-0.00782252	0.988585
	Olfr1097	0.0737729	0.930055
	Olfr1098	0.0707766	0.93211
	Olfr1099	0.198847	0.922808
	Olfr1100	0.0360236	0.960912
	Olfr1101	0.0527523	0.943121
	Olfr1102	0.00104276	0.999392
	Olfr1104	0.0211956	0.976849
	Olfr1105	-0.0119511	0.988106
	Olfr1106	-0.105907	0.922808
	Olfr1107	0.162362	0.922808
	Olfr1109	0.118924	0.922808
	Olfr259	0.0559518	0.940989
	Olfr1110	0.198194	0.922808
	Olfr1111	-0.00681684	0.993651
	Olfr1112	0.214257	0.922808
	Olfr1113	0.104356	0.922808
	Olfr1115	0.120323	0.922808
	Olfr1116	0.0226865	0.97476
	Olfr1118	0.0827845	0.925658
	Olfr1120	0.0683293	0.933241
	Olfr1121	0.0771148	0.928533
	Olfr1122	0.142001	0.922808
	Olfr1123	0.108764	0.922808
	Olfr1124	0.102463	0.922808
	Olfr1126	0.161657	0.922808
	Olfr153	0.0151695	0.985159
	Olfr1128	-0.0157562	NA
	Olfr1129	0.0787969	0.929411
	Olfr1130	0.0946619	0.922808
	Olfr1131	0.0691158	0.933241
	Olfr1132	0.0842216	0.924317
	Olfr1133	0.0486617	0.94749
	Olfr1134	0.0207892	0.978894
	Olfr1135	0.100808	0.922808
	Olfr1136	0.0184994	0.97021
	Olfr1137	-0.0568881	0.942382
	Olfr1138	-0.030785	0.962067
	Olfr1140	0.0398172	0.956309
	Olfr1141	0.0754559	0.922808
	Olfr152	0.0400955	0.956309
	Olfr1143	0.169418	0.922808
	Olfr1145	-0.0145825	0.965907
	Olfr1148	0.110776	0.922808
	Olfr1150-ps1	0.0974184	0.922808
	Olfr1151	-0.00238568	0.997887
	Olfr1152	0.0620023	0.936833
	Olfr1153	0.0345643	0.949648
	Olfr1154	-0.00643543	0.993651
	Olfr1155	-0.00666372	0.993593
	Olfr1156	-0.0517189	0.940438
	Olfr1157	0.0365067	0.958232
	Olfr74	-0.0828754	0.922808
	Olfr1158	0.0672013	0.922808
	Olfr1160	0.259048	0.922808
	Olfr1161	-0.0213515	0.978151
	Olfr73	0.0468799	0.949597
	Olfr1162	-0.0434088	0.951508
	Olfr1163	0.15085	0.922808
	Olfr1164	-0.0209828	0.972359
	Olfr1166	0.0975434	0.922808
	Olfr1167	0.0264193	0.972969
	Olfr1168	0.148362	0.922808
	Olfr1170	0.0409009	0.954346
	Olfr1173	-0.0175699	0.979078
	Olfr1174-ps	-0.109705	0.922808
	Olfr1175-ps	0.00214131	0.998504
	Olfr1176	0.0119688	0.986514
	Olfr1177-ps	-0.00839684	0.991339
	Olfr1178	0.165005	0.922808
	Olfr1179	-0.0266186	0.971121
	Olfr1180	-0.118607	0.922808
	Olfr1181	-0.0201929	0.974562
	Gm13757	#N/A	#N/A
	Olfr1183	-0.301507	0.922808
	Olfr1184	0.191831	0.922808
	Olfr1185-ps1	-0.0168762	0.981847
	Olfr1186	-0.0608448	0.933241
	Olfr1188	-0.0469289	0.942343
	Olfr1189	0.0160705	0.984059
	Olfr1191-ps1	0.0345929	0.955016
	Olfr1192-ps1	-0.0618881	0.933241
	Olfr1193	7.21653e-05	0.999822
	Olfr1195	-0.0784367	0.928533
	Olfr1196	0.197045	0.922808
	Olfr1197	0.0703612	0.93211
	Olfr1198	0.0250027	0.974202
	Olfr1199	0.00898761	0.991339
	Olfr1200	0.0617752	0.934324
	Olfr1201	-0.0159831	0.98367
	Olfr1202	0.12082	0.922808
	Olfr1205	-0.181958	0.922808
	Olfr1204	0.0647204	0.934087
	Olfr1206	-0.000937106	0.999392
	Olfr1208	0.324295	0.922808
	Olfr1209	0.213231	0.922808
	Olfr1211	-0.0720605	0.929733
	Olfr1212	0.0390775	0.957916
	Gm13762	#N/A	#N/A
	Olfr1214	0.0967415	0.922808
	Olfr1215	0.196695	0.922808
	Olfr1216	0.168325	0.922808
	Olfr1217	0.0913682	0.922808
	Olfr1218	0.146137	0.922808
	Olfr1219	0.103895	0.922808
	Olfr1220	0.0207442	0.978934
	Olfr1221	0.193064	0.922808
	Olfr1222	0.254099	0.922808
	Olfr1223	0.0843007	0.922808
	Olfr1224-ps1	0.173747	0.922808
	Olfr1225	0.0785171	0.929411
	Olfr1226	-0.0480059	0.9478
	Olfr1228	-0.127433	0.922808
	Olfr1229	-0.000713392	0.999392
	Olfr1230	0.00603648	0.988518
	Olfr1231	0.0625764	0.934669
	Olfr1232	0.0515186	0.944536
	Olfr1233	-0.0233158	0.976235
	Olfr1234	0.179077	0.922808
	Olfr1238	0.0974258	0.922808
	Olfr1239	0.0290731	0.97021
	Olfr1240	0.0490169	0.946863
	Olfr1241	0.0551153	0.942487
	Olfr1242	0.119445	0.922808
	Olfr1243	0.0538378	0.94349
	Olfr1245	-0.00373599	0.993244
	Olfr1246	0.100516	0.922808
	Olfr1247	0.112358	0.922808
	Olfr1248	-0.00725626	NA
	Olfr1249	0.0980576	0.922808
	Olfr1250	0.113326	0.922808
	Olfr1251	0.388147	0.363408
	Olfr1252	0.153309	0.922808
	Olfr1253	0.0724688	0.931555
	Olfr1254	0.0591158	0.939026
	Olfr1255	0.132237	0.922808
	Olfr1256	-0.0496971	0.944536
	Olfr48	-0.0271904	0.972359
	Olfr1257	0.0897052	0.922808
	Olfr1258	0.154797	0.922808
	Olfr1259	0.117742	0.922808
	Olfr1260	-0.0651833	0.933241
	Olfr1261	0.0667572	0.933241
	Olfr1262	0.181218	0.922808
	Olfr1263	0.0390683	0.956309
	Olfr1264	-0.15626	0.922808
	Olfr1265	0.00385014	0.996147
	Olfr140	0.12388	0.922808
	Olfr1269	0.0940225	0.922808
	Olfr32	0.00838369	0.991136
	Olfr1270	-0.0533818	0.943922
	Olfr1506	-0.000151454	NA
	Olfr142	0.0715012	0.931745
	Olfr1271	0.140163	0.922808
	Olfr1272	-0.125066	0.922808
	Gm13769	#N/A	#N/A
	Olfr1274-ps	0.150323	0.922808
	Olfr1275	0.0374667	0.959801
	Olfr1276	-0.0112215	0.988759
	Olfr1277	0.0198909	0.979186
	Olfr1278	-0.0850091	0.924317
	Olfr1279	-0.0617016	0.933241
	Olfr1280	-0.123626	0.922808
	Olfr1281	-0.138534	0.922808
	Olfr1282	-0.0253221	NA
	Olfr1283	0.125744	0.922808
	Olfr1284	0.044534	0.949597
	Olfr1286	-0.0315733	0.967149
	Olfr1287	0.001574	0.998021
	Olfr1288	0.133934	0.922808
	Olfr1289	0.0185023	0.979593
	Olfr1290	0.135589	0.922808
	Olfr1291-ps1	0.243944	0.922808
	Olfr1293-ps	0.0324832	0.964565
	Olfr1294	0.113959	0.922808
	Olfr1295	0.191331	0.922808
	Olfr1297	0.128266	0.922808
	Olfr1298	0.0838592	0.922808
	Olfr1299	0.169326	0.922808
	Olfr1301	0.0489405	0.947392
	Olfr1302	0.0544015	0.942487
	Olfr1303	0.071507	0.93211
	Olfr1305	0.082325	0.926514
	Olfr1306	0.0785657	0.924607
	Olfr1307	-0.0656218	0.933241
	Olfr1308	0.174977	0.922808
	Olfr1309	-0.0253586	0.974118
	Olfr1310	-0.0399914	0.952666
	Olfr1311	0.204085	0.922808
	Olfr1312	0.0525236	0.943749
	Olfr1313	0.0953755	0.922808
	Olfr1314	0.0673527	0.931447
	Olfr1315-ps1	0.151094	0.922808
	Olfr1316	0.0715249	0.93211
	Olfr1317	-0.0197403	0.979344
	Olfr1318	0.0948587	0.922808
	Olfr1402	-0.137001	0.922808
	Olfr266	-0.0119065	0.986073
	Olfr70	0.00425933	0.995995
	Olfr71	-0.0273677	0.972359
	Olfr159	-0.0043386	0.987934
	Olfr156	0.0028373	0.997109
	Olfr157	-0.0496286	0.946608
	Olfr155	0.034278	0.962261
	Olfr275	-0.0770466	0.925658
	Olfr273	-0.0577748	0.939045
	Olfr272	-0.0937934	0.922808
	Olfr271-ps1	-0.00217554	NA
	Olfr270	-0.0709747	0.922808
	Olfr267	-0.0150906	0.985159
	Olfr62	-0.114237	0.922808
	Olfr1342	0.0988831	0.922808
	Olfr1341	0.00291346	0.997109
	Olfr1340	0.0600244	0.933803
	Olfr1339	-0.0221954	0.975919
	Olfr1338	-0.0942092	0.922808
	Olfr1337	-0.00773814	0.985159
	Olfr1335	-0.0292636	0.946608
	Olfr1333	-0.0527385	0.943314
	Olfr1331	0.0508454	0.945665
	Olfr1330	-0.0269916	0.971364
	Olfr1329	0.0236315	0.964547
	Olfr1328	-0.0625324	0.933803
	Olfr718-ps1	0.0968732	0.922808
	Olfr461	-0.0104695	0.989379
	Olfr460	-0.0601726	0.938267
	Olfr459	-0.129556	0.922808
	Olfr458	0.082708	0.922808
	Olfr457	-0.0685533	0.933241
	Olfr456	-0.0200005	NA
	Olfr455	0.0160556	0.98367
	Olfr453	-0.0694406	0.933241
	Olfr38	0.0462413	0.948558
	Olfr452	0.202469	0.922808
	Olfr450	0.073574	0.929733
	Olfr449	0.0970414	0.922808
	Olfr448	-0.0216888	0.977724
	Olfr447	-0.0196153	0.979887
	Olfr446	-0.000260028	0.999599
	Olfr444	0.0244955	0.972531
	Olfr441	-0.124713	0.922808
	Olfr237-ps1	-0.083498	0.925658
	Olfr437	-0.00753662	0.993079
	Olfr13	-0.0674064	0.929733
	Olfr435	0.157816	0.922808
	Olfr434	0.0385805	0.952863
	Olfr47	-0.0564119	0.942382
	Olfr211	0.0713542	0.927298
	Olfr212	-0.00981848	0.990865
	Olfr213	-0.012187	0.987934
	Olfr214	0.12619	0.922808
	Olfr215	-0.0253636	0.974118
	Olfr1344	-0.042579	NA
	Olfr1336	-0.0885318	0.922808
	Olfr1346	-0.135476	0.922808
	Olfr5	0.0253462	0.974118
	Olfr1347	0.0563269	0.942382
	Olfr1348	-0.0708239	0.931745
	Olfr1349	-0.0727991	0.931047
	Olfr1350	-0.02579	0.973985
	Olfr291	-0.0851231	0.922808
	Olfr290	0.0977583	0.922808
	Olfr290	0.0977583	0.922808
	Olfr310	-0.0219475	0.961974
	Olfr309	0.174974	0.922808
	Olfr308	0.103457	0.922808
	Olfr307	0.142141	0.922808
	Olfr305	0.347298	0.922808
	Olfr304	0.25588	0.922808
	Olfr303	0.139271	0.922808
	Olfr301	0.233957	0.922808
	Olfr299	0.186738	0.922808
	Olfr298	0.766973	3.30872e-10
	Olfr297	0.120674	0.922808
	Olfr295	-0.103568	0.922808
	Olfr294	0.156926	0.922808
	Olfr293	-0.104445	0.922808
	Olfr292	-0.258921	0.922808
	Olfr520	-0.0567046	0.929733
	Olfr521	-0.221755	0.922808
	Olfr543	0.445365	0.00523428
	Olfr544	0.0269642	0.972583
	Olfr545	-0.0230724	0.976235
	Olfr547	0.156556	0.922808
	Olfr548-ps1	-0.204541	0.922808
	Olfr549	0.0316418	0.961651
	Olfr550	-0.208831	0.922808
	Olfr551	-0.187563	0.922808
	Olfr552	-0.343446	0.922808
	Olfr553	-0.15035	0.922808
	Olfr554	-0.138185	0.922808
	Olfr555	0.07353	0.925658
	Olfr556	0.142769	0.922808
	Olfr557	0.134843	0.922808
	Olfr558	0.0767604	0.929733
	Olfr33	0.0663818	0.933241
	Olfr559	-0.128528	0.922808
	Olfr78	-0.00163513	0.998504
	Olfr560	-0.282828	0.922808
	Olfr561	0.00383	0.996008
	Olfr564	0.166555	0.922808
	Olfr566	-0.274078	0.922808
	Olfr568	0.38576	0.00643731
	Olfr569	-0.0355033	0.960914
	Olfr570	-0.0179993	0.981064
	Olfr571	0.162568	0.922808
	Olfr572	0.00422646	0.996008
	Olfr573-ps1	-0.00740617	NA
	Olfr574	-0.0191135	NA
	Olfr575	0.0667986	0.933241
	Olfr576	0.014775	0.985491
	Olfr577	-0.0478509	0.944536
	Olfr578	0.0124224	0.987934
	Olfr582	-0.0256335	0.973985
	Olfr583	-0.0198662	0.963223
	Olfr584	0.000308691	0.999599
	Olfr585	0.307195	0.242637
	Olfr586	-0.00958035	0.990956
	Olfr587-ps1	0.320606	0.0982758
	Olfr588-ps1	-0.0667406	0.933241
	Olfr589	-0.138867	0.922808
	Olfr591	0.0626658	0.933703
	Olfr592	-0.382454	0.550625
	Olfr593	-0.0515806	0.94072
	Olfr594	-0.0392193	0.956309
	Olfr596	-0.107775	0.922808
	Olfr597	-0.0796068	0.922808
	Olfr598	0.0651296	0.93211
	Olfr599	-0.0210801	0.978195
	Olfr600	-0.00120664	0.999142
	Olfr601	-0.0585384	0.939354
	Olfr603	0.166336	0.922808
	Olfr605	-0.239228	0.922808
	Olfr606	0.108004	0.922808
	Olfr607	0.0875743	0.924459
	Olfr608	-0.056073	0.942382
	Olfr609	0.0405006	0.955847
	Olfr610	0.0829633	0.925056
	Olfr611	-0.103191	0.922808
	Olfr612	-0.120033	0.922808
	Olfr613	-0.242553	0.922808
	Olfr615	-0.00206329	0.998504
	Olfr616	0.0745046	0.930055
	Olfr617	0.0360249	0.960509
	Olfr618	-0.393378	0.569458
	Olfr619	0.261626	0.922808
	Olfr620	0.0909304	0.922808
	Olfr622	0.0317454	0.965695
	Olfr623	0.281981	0.922808
	Olfr624	-0.209612	0.922808
	Olfr625-ps1	-0.00612159	NA
	Olfr243	0.0477072	0.949171
	Olfr628	0.151197	0.922808
	Olfr629	0.03365	0.961974
	Olfr630	0.060237	0.937461
	Olfr69	0.102537	0.922808
	Olfr68	-0.235414	0.922808
	Olfr67	-0.0399442	0.956332
	Olfr66	0.164275	0.922808
	Olfr64	-0.119049	0.922808
	Olfr65	0.0160232	0.983867
	Olfr631	0.174426	0.922808
	Olfr632	-0.17795	0.922808
	Olfr633	-0.0489571	0.945683
	Olfr634-ps1	-0.0500807	0.929411
	Olfr635	-0.0149333	0.985159
	Olfr638	0.0290375	0.956501
	Olfr643	-0.267116	0.922808
	Olfr639	-0.0509077	0.945665
	Olfr640	0.0139474	0.985159
	Olfr641	-0.105328	0.922808
	Olfr642	-0.113835	0.922808
	4930516K23Rik	#N/A	#N/A
	Olfr644	0.0500631	0.942487
	Olfr645	-0.0386136	0.956501
	Olfr646	0.0594339	0.937739
	Olfr648	-0.0911232	0.922808
	Olfr649	-0.0590709	0.939026
	Olfr651	-0.174624	0.922808
	Olfr652	-0.200827	0.922808
	Olfr653	0.0642127	0.929733
	Olfr654	-0.0903677	0.922808
	Olfr655	-0.246176	0.922808
	Olfr656	0.00915857	0.991162
	Olfr657	-0.0803441	0.928533
	Olfr658	-0.0252356	0.974118
	Olfr659	0.0025897	0.997125
	Olfr661	-0.0577824	0.936833
	Olfr663	0.00370872	NA
	Olfr664	-0.0878612	0.922808
	Olfr665	-0.0911807	0.922808
	Olfr666	0.0519583	0.943962
	Olfr667	-0.0402093	0.956309
	Olfr668	-0.068887	0.93211
	Olfr669	-0.0541069	0.94027
	Olfr670	-0.0301949	0.969025
	Olfr671	-0.133315	0.922808
	Olfr672	0.0395125	0.95397
	Olfr675	-0.0531352	0.943749
	Olfr676	-0.013098	0.987179
	Olfr677	-0.031742	0.965684
	Olfr678	-0.0719584	0.931745
	Olfr679	0.0601828	0.938267
	Olfr680-ps1	-0.0130272	NA
	Olfr681	0.0129806	0.987077
	Olfr682-ps1	-0.0146387	0.97281
	Olfr683	0.00757163	0.993244
	Olfr684	-0.0709408	0.93211
	Olfr685	0.0597679	0.936784
	Olfr686	0.165754	0.922808
	Olfr688	0.0101525	NA
	Olfr689	0.0996376	0.922808
	Olfr690	0.025338	0.972634
	Olfr691	0.00111938	0.999392
	Olfr692	0.0509697	0.942487
	Olfr693	-0.0148141	0.98254
	Olfr694	-0.0664177	0.933241
	Olfr695	0.1155	0.922808
	Olfr697	-0.0651149	0.92422
	Olfr698	-0.128198	0.922808
	Olfr699	0.161404	0.922808
	Olfr700	0.025633	0.965695
	Olfr701	0.0760387	0.928678
	Olfr702	-0.105179	0.922808
	Olfr703	0.105974	0.922808
	Olfr704	0.264763	0.922808
	Olfr705	0.104431	0.922808
	Olfr706	0.243802	0.922808
	Olfr707	0.405911	0.342905
	Olfr1532-ps1	0.0697174	0.932984
	Olfr709-ps1	-0.162033	0.922808
	Olfr710	0.0849352	0.922808
	Olfr6	-0.0186656	0.979344
	Olfr711	0.169353	0.922808
	Olfr2	-0.182041	0.922808
	Olfr713	-0.0135607	0.985159
	Olfr714	0.021997	0.974318
	Olfr17	0.118269	0.922808
	Olfr715b	#N/A	#N/A
	Olfr715	-0.070448	0.93211
	Olfr716	0.111448	0.922808
	Olfr467	-0.06494	0.933703
	Olfr469	0.0651503	0.933803
	Olfr470	0.0344825	0.956691
	Olfr472	0.257029	0.922808
	Olfr473	0.249831	0.922808
	Olfr474	0.00964113	NA
	Olfr476	0.0984703	0.922808
	Olfr477	-0.0216607	0.977086
	Olfr478	0.0066108	0.993651
	Olfr479	0.0487702	0.9478
	Olfr480	-0.0842456	0.925658
	Olfr481	-0.0771883	0.928678
	Olfr482	-0.0206992	0.978831
	Olfr483	0.0260124	0.97312
	Olfr484	-0.0246012	0.974118
	Olfr485	-0.0100841	0.985159
	Olfr486	-0.0810802	0.922808
	Olfr487	0.0932822	0.922808
	Olfr488	-0.0266358	0.972634
	Olfr490	-0.116105	0.922808
	Olfr491	0.022165	0.977336
	Olfr492	-0.0917103	0.922808
	Olfr493	-0.0112699	0.987179
	Olfr494	0.0209624	0.97091
	Olfr495	0.0441227	0.951952
	Olfr497	-0.0474359	0.937639
	Olfr498	0.105883	0.922808
	Olfr502	0.106918	0.922808
	Olfr503	-0.0171423	NA
	Olfr504	-0.0151258	NA
	Olfr506	0.0546698	0.938083
	Olfr507	-0.0734639	0.922808
	Olfr508	-0.00884875	0.991339
	Olfr509	0.0555575	0.942487
	Olfr510	0.0681199	0.933241
	Olfr512	-0.0400658	0.946053
	Olfr513	-0.0829932	0.922808
	Olfr514	-0.039915	NA
	Olfr516	0.0253434	0.974118
	Olfr517	-0.0543523	0.936884
	Olfr518	-0.0191562	0.980126
	Olfr519	-0.0657288	0.922808
	Olfr522	-0.178655	0.922808
	Olfr523	-0.0421696	0.949171
	Olfr524	-0.00558368	0.994429
	Olfr525	-0.118018	0.922808
	Olfr527	0.0941771	0.922808
	Olfr60	0.0217012	0.974202
	Olfr530	-0.0132462	0.987179
	Olfr531	0.0923485	0.922808
	Olfr532	0.0754806	0.929411
	Olfr533	0.115463	0.922808
	Olfr535	0.0264131	0.972634
	Olfr536	-0.0669734	0.93211
	Olfr538	0.0982806	0.922808
	Olfr46	0.0580119	0.938208
	Olfr61	0.130548	0.922808
	Olfr53	0.0955372	0.922808
	Olfr539	0.163242	0.922808
	Olfr45	0.0491785	0.94749
	Olfr541	0.0828459	0.925658
	Olfr372	0.0259421	0.973627
	Olfr373	0.00515959	0.994738
	Olfr374	-0.0771076	0.922808
	Olfr370	0.000115029	0.999818
	Olfr371	0.0994891	0.922808
	Olfr24	0.0738641	0.925203
	Olfr828	0.0470016	0.946608
	Olfr829	-0.0100165	0.989154
	Olfr830	0.097247	0.922808
	Olfr832	0.14916	0.922808
	Olfr834	-0.0362925	NA
	Olfr835	0.297203	0.884322
	Olfr836	0.314109	0.922808
	Olfr837	-0.00518909	0.994685
	Olfr839-ps1	0.198142	0.922808
	Olfr843	0.0425467	0.954257
	Olfr844	0.0251834	0.972605
	Olfr845	0.166494	0.922808
	Olfr846	0.00581197	0.993831
	Olfr847	0.11686	0.922808
	Olfr849	0.123545	0.922808
	Olfr850	0.0141606	0.975581
	Olfr851	0.0584095	0.937239
	Olfr853	-0.00514972	0.993779
	Olfr854	0.116428	0.922808
	Olfr855	0.182151	0.922808
	Olfr857	0.182394	0.922808
	Olfr58	0.139634	0.922808
	Olfr859	0.0578926	0.935248
	Olfr860	-0.0113385	0.988585
	Olfr862	-0.0369581	0.945665
	Olfr77	-0.0367799	0.9576
	Olfr866	-0.0662579	0.922808
	Olfr867	0.0845772	0.922808
	Olfr868	0.306727	0.922808
	Olfr869	0.169404	0.922808
	Olfr870	0.0927174	0.922808
	Olfr871	-0.062515	0.929411
	Olfr872	0.135145	0.922808
	Olfr39	0.261142	0.922808
	Olfr873	0.340604	0.601232
	Olfr18	0.0943618	0.922808
	Olfr160	-0.123673	0.922808
	Olfr874	-0.225917	0.922808
	Olfr875	-0.0898746	0.922808
	Olfr876	-0.052327	0.942382
	Olfr877	0.173514	0.922808
	Olfr145	0.0389515	0.95609
	Olfr878	-0.0684413	0.925658
	Olfr881	0.0168464	0.980827
	Olfr883	0.0168774	0.960648
	Olfr884	-0.0415277	0.943749
	Olfr885	-0.0252515	0.961974
	Olfr887	-0.00336017	0.996695
	Olfr888	0.175539	0.922808
	Olfr889	0.026135	0.972777
	Olfr890	0.0514113	0.943922
	Olfr891	-0.0286909	NA
	Olfr893	-0.0299094	0.969598
	Olfr894	0.0944071	0.922808
	Olfr143	-0.101534	0.922808
	Olfr895	-0.00613058	0.993831
	Olfr896-ps1	-0.161244	0.922808
	Olfr25	0.0239573	0.974118
	Olfr898	-0.147959	0.922808
	Olfr250	-0.057587	0.935405
	Olfr251	-0.0210452	0.978471
	Olfr147	0.0849047	0.924247
	Olfr901	-0.0266151	0.97021
	Olfr902	-0.00253253	0.997109
	Olfr904	0.178109	0.922808
	Olfr905	-0.0818408	0.926759
	Olfr906	0.111935	0.922808
	Olfr907	-0.0570216	0.933803
	Olfr911-ps1	-0.0600229	0.937461
	Olfr910	0.229861	0.922808
	Olfr912	0.0415527	0.955016
	Olfr913	-0.0259776	0.972634
	Olfr914	0.0974395	0.922808
	Olfr916	-0.088515	0.923394
	Olfr917	-0.00637401	0.991339
	Olfr918	0.0164289	0.981959
	Olfr919	0.0626427	0.934324
	Olfr920	0.0604597	0.937739
	Olfr921	-0.0161823	0.98401
	Olfr922	0.0639279	0.934669
	Olfr923	0.147471	0.922808
	Olfr924	0.104419	0.922808
	Olfr26	-0.0135288	NA
	Olfr926	-0.00913847	NA
	Olfr930	0.101702	0.922808
	Olfr933	-0.0216464	0.976235
	Olfr934	-0.0395025	0.957316
	Olfr935	0.164517	0.922808
	Olfr146	0.077952	0.926759
	Olfr936	-0.0443974	0.933241
	Olfr937	0.0367292	0.960378
	Olfr938	0.0540565	0.94338
	Olfr27	0.204546	0.922808
	Olfr943	0.283947	0.922808
	Olfr944	0.140504	0.922808
	Olfr1537	-0.0049666	0.995382
	Olfr945	0.106105	0.922808
	Olfr948	0.0524659	0.943922
	Olfr951	0.134278	0.922808
	Olfr952	0.000132832	NA
	Olfr954	0.217047	0.922808
	Olfr955	0.0553779	0.942382
	Olfr44	-0.0626218	0.935248
	Olfr957	-0.0629295	0.933803
	Olfr958	-0.0327723	0.964565
	Olfr959	-0.0135439	0.986514
	Olfr148	0.143871	0.922808
	Olfr960	-0.0224538	0.977011
	Olfr961	-0.0500269	0.942382
	Olfr963	-0.0369045	0.960509
	Olfr149	0.0546746	0.94302
	Olfr965	-0.00446675	0.995763
	Olfr150	0.0548685	0.941904
	Olfr967	-0.0302338	0.967879
	Olfr968	0.0509028	0.941651
	Olfr969	0.084358	0.922808
	Olfr970	0.10339	0.922808
	Olfr971	0.120511	0.922808
	Olfr972	0.11814	0.922808
	Olfr229	0.0097159	0.990956
	Olfr974	0.0675446	0.933241
	Olfr975	-0.0812098	0.922808
	Olfr976	-0.0448519	0.951681
	Olfr978	0.0998384	0.922808
	Olfr979	-0.0247317	0.974318
	Olfr980	-0.0461605	0.950715
	Olfr981	-0.0186455	0.980158
	Olfr982	-0.0303614	0.965145
	Olfr983	-0.0116611	0.988518
	Olfr984	-0.0439583	0.951681
	Olfr985	-0.00788401	0.993244
	Olfr986	-0.116888	0.922808
	Taar1	-0.0092488	NA
	Taar2	-1.63949	1.46545e-42
	Taar3	-0.59259	2.44336e-07
	Taar4	-1.97908	4.04566e-61
	Taar5	-0.775511	6.06894e-12
	Taar6	-2.98428	1.13471e-143
	Taar7a	-1.55452	7.90709e-39
	Taar7b	-2.87198	7.39039e-133
	Taar7c-ps	-0.056233	NA
	Taar7d	-2.88351	7.69609e-134
	Taar7e	-1.4605	1.5426e-34
	Taar7f	-1.12847	3.54368e-22
	Taar8a	-0.157572	0.922808
	Taar8b	-0.0818927	NA
	Taar8c	-0.520676	2.96233e-06
	Taar9	-2.68257	4.87791e-114
	Olfr1358	0.0726371	0.924607
	Olfr1357	-0.0893141	0.922808
	Olfr1356	-0.0647972	0.933241
	Olfr1355	0.0596854	0.937239
	Olfr1354	0.146086	0.922808
	Olfr8	0.315596	0.922808
	Olfr1353	0.0845763	0.925658
	Olfr1352	0.183366	0.922808
	Olfr1351	-0.00531688	0.994685
	Olfr57	-0.0112334	0.988518
	Olfr9	0.0275013	0.971364
	Olfr763	-0.148548	0.922808
	Olfr764-ps1	#N/A	#N/A
	Olfr765	0.0197239	0.979186
	Olfr766-ps1	#N/A	#N/A
	Olfr767	-0.0488789	0.94749
	Olfr768	0.0928889	0.922808
	Olfr769	-0.00520621	0.994685
	Olfr770	0.0822068	0.926759
	Olfr771	0.0559845	0.942382
	Olfr772	0.108757	0.922808
	Olfr773	-0.0165044	NA
	Olfr774	-0.000369344	0.999599
	Olfr775	0.0143456	0.986096
	Olfr776	0.0490492	0.945131
	Olfr777	0.195649	0.922808
	Olfr779	-0.0250276	NA
	Olfr780	0.0624089	0.935405
	Olfr781	0.0911124	0.922808
	Olfr782	0.094615	0.922808
	Olfr784	0.0982689	0.922808
	Olfr785	0.0981354	0.922808
	Olfr786	0.16151	0.922808
	Olfr787	0.0806473	0.925658
	Olfr788	0.0963522	0.922808
	Olfr789	0.0457246	0.950817
	Olfr790	0.251416	0.922808
	Olfr791	0.121296	0.922808
	Olfr792	-0.104553	0.922808
	Olfr794	0.142753	0.922808
	Olfr796	0.012213	0.987934
	Olfr798	0.0838181	0.924925
	Olfr799	0.190434	0.922808
	Olfr800	0.249772	0.922808
	Olfr801	0.083804	0.922808
	Olfr802	0.298658	0.922808
	Olfr803	0.0685589	0.931745
	Olfr804	0.02147	0.977576
	Olfr805	0.0561687	0.942382
	Olfr806	0.155366	0.922808
	Olfr807	0.121957	0.922808
	Olfr808	0.0186195	0.978195
	Olfr809	0.00348366	0.996008
	Olfr810	-0.0930219	0.922808
	Olfr811	0.0446986	0.944536
	Olfr812	0.040141	0.95397
	Olfr813	-0.0450129	0.943662
	Olfr814	0.207154	0.922808
	Olfr815	0.132359	0.922808
	Olfr816	0.0663151	0.931745
	Olfr818	0.0882862	0.922808
	Olfr819	-0.00573368	0.993831
	Olfr247	#VALUE!	NA
	Olfr820	0.0975122	0.922808
	Olfr821	0.0593275	0.935248
	Olfr822	0.0475896	0.948802
	Olfr823	0.0189673	0.976988
	Olfr824	0.131646	0.922808
	Olfr825	0.114066	0.922808
	Olfr826	0.0693471	0.931745
	Olfr827	0.10259	0.922808
	Olfr56	-0.0464262	0.950589
	Olfr1396	0.0547326	0.937461
	Olfr1395	-0.125496	0.922808
	Olfr1394	-0.0742929	0.931276
	Olfr1393	0.0964808	0.922808
	Olfr1392	0.0668582	0.933241
	Olfr10	0.0445173	0.940405
	Olfr1391	0.12665	0.922808
	Olfr1390	-0.0174676	0.980934
	Olfr1389	-0.0743747	0.922808
	Olfr1388	0.0924499	0.922808
	Olfr1387	-0.0112886	0.988518
	Olfr1386	0.0994267	0.922808
	Olfr1385	0.0155096	0.985107
	Olfr1384	0.0989484	0.922808
	Olfr1383	0.311078	0.922808
	Olfr1382	0.0510838	0.944536
	Olfr1381	0.0865118	0.925056
	Olfr1380	-0.045989	0.950817
	Olfr1378	0.0629283	0.933241
	Olfr1377	-0.158373	0.922808
	Olfr51	-0.142549	0.922808
	Olfr54	-0.0448417	0.950817
	Olfr1375	-0.0378858	0.949171
	Olfr1373	-0.0104142	NA
	Olfr1371	-0.0219249	NA
	Olfr30	0.110784	0.922808
	Olfr332	0.198466	0.922808
	Olfr331	-0.0945994	0.922808
	Olfr330	0.179006	0.922808
	Olfr329-ps	-0.0373383	0.960209
	Olfr328	0.0498808	0.946365
	Olfr224	0.0464065	0.950612
	Olfr325	0.232479	0.922808
	Olfr324	0.0985018	0.922808
	Olfr323	-0.185963	0.922808
	Olfr322	-0.0958724	0.922808
	Olfr320	-0.0774901	0.922808
	Olfr319	-0.0804767	0.922808
	Olfr318	-0.176425	0.922808
	Olfr317	0.170301	0.922808
	Olfr316	-0.147509	0.922808
	Olfr315	-0.0352911	0.961291
	Olfr314	0.0679266	0.932414
	Olfr313	0.131406	0.922808
	Olfr312	0.0157406	0.98452
	Olfr311	0.226193	0.922808
	Olfr222	0.0311625	0.964477
	Olfr223	0.0547701	0.935608
	Olfr225	-0.100054	0.922808
	Olfr20	-0.0191879	NA
	Olfr376	0.0700929	0.931745
	Olfr1	0.205341	0.922808
	Olfr378	0.123353	0.922808
	Olfr379-ps1	0.0106997	NA
	Olfr380	0.259097	0.922808
	Olfr381	0.0901261	0.922808
	Olfr382	0.0745449	0.922808
	Olfr385	-0.0803184	0.922808
	Olfr384	-0.000813475	0.999292
	Olfr389	0.262748	0.922808
	Olfr390	0.219329	0.922808
	Olfr391-ps	0.0754434	0.929733
	Olfr392	0.169074	0.922808
	Olfr393	0.193074	0.922808
	Olfr394	0.0340987	0.961974
	Olfr395	-0.0566797	0.928678
	Olfr396-ps1	-0.0623738	0.929733
	Olfr23	0.00903682	0.991162
	Olfr397	0.191949	0.922808
	Olfr398	0.0129589	0.987464
	Olfr139	0.0117114	0.988056
	Olfr399	-0.124108	0.922808
	Olfr401	-0.040273	0.94338
	Olfr402	-0.0935145	0.922808
	Olfr403	0.129876	0.922808
	Olfr43	0.0421696	0.954257
	Olfr406	0.0274225	0.972281
	Olfr59	0.0643813	0.933703
	Olfr410	0.0114537	0.987934
	Olfr411	-0.133199	0.922808
	Olfr412	-0.00665141	0.993651
	Olfr462	-0.0645023	0.934087
	Olfr463	-0.00261151	0.997307
	Olfr464	-0.0125867	0.987465
	Olfr1370	0.0223674	0.977192
	Olfr1369-ps1	-0.110759	0.922808
	Olfr263	-0.106796	0.922808
	Olfr1368	-0.0226488	0.976534
	Olfr1367	-0.0162934	NA
	Olfr1366	-0.0301453	0.966888
	Olfr1535	0.105548	0.922808
	Olfr1364	0.0936106	0.922808
	Olfr1362	-0.0720403	0.929629
	Olfr11	0.0931612	0.922808
	Olfr1361	-0.118701	0.922808
	Olfr1360	-0.0566712	0.936784
	Olfr1359	0.0380144	0.959174
	Olfr465-ps1	0.258009	0.922808
	Olfr466	0.0849158	0.925658
	Olfr720	-0.187877	0.922808
	Olfr31	-0.127293	0.922808
	Olfr721-ps1	0.20204	0.922808
	Olfr722	0.197195	0.922808
	Olfr723	0.157976	0.922808
	Olfr724	0.0595387	0.938208
	Olfr725	0.0101672	0.990735
	Olfr726	-0.0982498	0.922808
	Olfr727	-0.0351381	0.961385
	Olfr728	0.0051262	0.994685
	Olfr729	-0.0139487	0.984649
	Olfr730	0.266064	0.922808
	Olfr731	-0.0701	0.931745
	Olfr732	0.158524	0.922808
	Olfr733	0.207348	0.922808
	Olfr734	0.0696523	0.932984
	Olfr735	0.0379222	0.959801
	Olfr736	0.0814168	0.925658
	Olfr738	-0.0563091	0.942382
	Olfr739	0.019073	0.978754
	Olfr740	0.0798319	0.926759
	Olfr741	0.00810966	0.992075
	Olfr742	0.0556833	0.942382
	Olfr743	-0.0437841	0.951952
	Olfr744	-0.0388642	0.956309
	Olfr745	-0.0900907	0.922808
	Olfr746	0.102292	0.922808
	Olfr747	0.0196945	0.979593
	Olfr748	-0.117821	0.922808
	Olfr749	0.0259084	0.972941
	Olfr750	0.0925303	0.922808
	Olfr221	0.0177936	0.981801
	Olfr1513	-0.0588569	0.937639
	Olfr1512	0.0436793	0.952666
	Olfr1511	-0.11802	0.922808
	Olfr1510	-0.0770016	0.925658
	Olfr1509	-0.0948524	0.922808
	Olfr1508	-0.159567	0.922808
	Olfr1507	-0.147561	0.922808
	Olfr49	-0.161993	0.922808
	Olfr288	0.0372727	0.950817
	Gm44579	#N/A	#N/A
	Olfr287	-0.113509	0.922808
	Olfr286	-0.0997086	0.922808
	Olfr285	0.0232368	0.975732
	Olfr284	0.0291945	0.956309
	Olfr283	0.0962365	0.922808
	Olfr282	0.0149633	0.98367
	Olfr281	-0.160938	0.922808
	OR5BS1P	#N/A	#N/A
	Olfr279	0.0087179	0.991339
	Olfr161	-0.0685305	0.929629
	Olfr15	-0.00111862	0.99872
	Olfr19	0.0389303	0.956309
	Olfr164	-0.0728701	0.931745
	Olfr165	0.124156	0.922808
	Olfr166	0.0881316	0.922808
	Olfr167	0.0793107	0.928333
	Olfr168	0.0531278	0.94338
	Olfr169	-0.0294257	0.97021
	Olfr170	-0.0029039	0.997109
	Olfr171	-0.133679	0.922808
	Olfr172	0.121837	0.922808
	Olfr173	-0.102764	0.922808
	Olfr175-ps1	0.093284	0.922808
	Olfr177	0.0704377	0.93211
	Olfr178	-0.0167499	0.981978
	Olfr180	0.135719	0.922808
	Olfr181	0.177728	0.922808
	Olfr183	-0.0307101	0.968203
	Olfr186	0.184419	0.922808
	Olfr187	0.0760758	0.929733
	Olfr190	-0.116855	0.922808
	Olfr191	0.125462	0.922808
	Olfr192	0.202825	NA
	Olfr193	0.0482808	0.948236
	Olfr194	-0.0451442	0.946587
	Olfr195	-0.00632849	0.993651
	Olfr196	0.0843644	0.925658
	Olfr198	0.163058	0.922808
	Olfr199	0.0344481	0.962261
	Olfr201	0.013429	0.987077
	Olfr202	-0.00443649	0.995382
	Olfr203	0.0975135	0.922808
	Olfr204	0.164614	0.922808
	Olfr205	0.200673	0.922808
	Olfr206	0.0631208	0.935248
	Olfr209	0.11292	0.922808
	Olfr55	0.125535	0.922808
	Olfr239	0.230841	0.922808
	Olfr1564	-0.0771248	0.928533
	Olfr63	-0.121443	0.922808
	Olfr90	0.0628242	0.935248
	Olfr91	0.088022	0.923176
	Olfr92	-0.00518434	0.994685
	Olfr93	0.108441	0.922808
	Olfr753-ps1	-0.0121013	0.987934
	Olfr94	0.0860006	0.922808
	Olfr95	0.0521365	0.943962
	Olfr96	0.0996531	0.922808
	Olfr97	-0.0316422	0.966632
	Olfr98	-0.043341	0.929733
	Olfr99	0.049647	0.944536
	Olfr101	-0.0515034	0.944536
	Olfr102	-0.0166948	0.98367
	Olfr103	-0.0819896	0.925658
	Olfr104-ps	-0.120299	0.922808
	Olfr105-ps	-0.0820414	0.925658
	Olfr106-ps	-0.0457969	0.950804
	Olfr107	0.0906216	0.922808
	Olfr108	-0.0367479	NA
	Olfr109	-0.124685	0.922808
	Olfr110	0.0973875	0.922808
	Olfr111	0.104453	0.922808
	Olfr112	0.19295	0.922808
	Olfr113	0.101961	0.922808
	Olfr114	0.199841	0.922808
	Olfr115	0.247141	0.922808
	Olfr116	0.158743	0.922808
	Olfr117	0.198717	0.922808
	Olfr118	0.00466062	0.994685
	Olfr119	0.0672001	0.933241
	Olfr120	0.124393	0.922808
	Olfr121	0.130496	0.922808
	Olfr122	0.0864034	0.924925
	Olfr123	0.0207433	0.978934
	Olfr124	-0.00577668	0.993831
	Olfr125	0.165186	0.922808
	Olfr126	0.0166553	0.982313
	Olfr127	0.105907	0.922808
	Olfr128	-0.100291	0.922808
	Olfr761	-0.0092899	NA
	Olfr129	0.129494	0.922808
	Olfr130	0.135854	0.922808
	Olfr131	0.168008	0.922808
	Olfr132	0.020017	0.978771
	Olfr133	-0.0231828	0.97565
	Olfr134	0.00423881	0.995979
	Olfr135	0.0652901	0.933803
	Olfr138	0.0323806	0.96371
	Olfr137	0.0624586	0.933521
	Olfr136	0.0676186	0.933241
	Olfr1417	0.0470552	0.949648
	Olfr1418	0.0968023	0.922808
	Olfr1419	0.129025	0.922808
	Olfr1420	0.0677081	0.933241
	Olfr1423	0.122525	0.922808
	Olfr1424	0.159086	0.922808
	Olfr1425	0.211572	0.922808
	Olfr1426	0.171472	0.922808
	Olfr1427	0.0532955	0.94338
	Olfr1428	0.166992	0.922808
	Olfr76	0.132873	0.922808
	Olfr1555-ps1	0.280362	0.922808
	Olfr1431	0.0316194	0.967443
	Olfr1432	0.00781997	0.991339
	Olfr262	-0.036417	0.924317
	Olfr235	0.244245	0.922808
	Olfr1434	0.00590608	0.994297
	Olfr1436	-0.013797	0.96793
	Olfr1437	0.038675	0.957149
	Olfr1438-ps1	0.156313	0.922808
	Olfr1440	0.140252	0.922808
	Olfr1441	-0.0117841	0.987565
	Olfr1442	0.146584	0.922808
	Olfr1443	-0.067361	0.933241
	Olfr1444	-0.0321495	0.965145
	Olfr1445	0.0393816	0.934324
	Olfr1446	0.0859624	0.925284
	Olfr1447	-0.001522	0.99872
	Olfr1448	-0.0652178	0.929733
	Olfr1449	-0.050505	0.946019
	Olfr1450	0.150851	0.922808
	Olfr1451	0.0348864	0.960912
	Olfr1453	0.00701354	0.983073
	Olfr1454	0.0591336	0.939045
	Olfr1457	0.115076	0.922808
	Olfr1458	0.0675273	0.928533
	Olfr1459	-0.126085	0.922808
	Olfr1461	0.0588205	0.939026
	Olfr1462	0.00152647	0.998504
	Olfr1463	0.081278	0.926759
	Olfr1465	-0.0386249	0.94302
	Olfr1466	0.221557	0.922808
	Olfr1467	0.0361301	0.959735
	Olfr1469	0.0284707	0.97021
	Olfr1471	0.104996	0.922808
	Olfr1472	0.0799151	0.922808
	Olfr1474	-0.0357796	0.960509
	Olfr1475	-0.0293376	NA
	Olfr1477	0.183624	0.922808
	Olfr1480	0.0468228	0.946863
	Olfr1484	0.154694	0.922808
	Olfr1487	-0.0658453	0.933241
	Olfr1489	0.134345	0.922808
	Olfr1490	0.0567413	0.942382
	Olfr1491	0.103755	0.922808
	Olfr1493-ps1	0.0947514	0.922808
	Olfr1494	0.133856	0.922808
	Olfr1495	0.120488	0.922808
	Olfr1496	0.0532739	0.942475
	Olfr1497	0.0327132	0.96488
	Olfr1499	-0.0726665	0.931745
	Olfr1500	-0.0877521	0.922808
	Olfr1501	0.0519075	0.943749
	Olfr1502	-0.0735493	0.925056
	Olfr1504	-0.0523203	0.923106
	Olfr1505	-0.0670597	0.933241
	Olfr1320	0.16845	0.922808
	Olfr1321	0.15356	0.922808
	Olfr1322	0.0943489	0.922808
	Olfr1323	-0.0530016	0.942324
	Olfr1324	0.0426762	0.954152
	Olfr1326-ps1	0.0790046	0.92639
	Olfr1325	0.0497659	0.946053

## Sheet: Figure 6e
		log2FoldChange	padj	-log10(padj)
	Taar6__ENSMUSG00000045111.5	2.98428	1.13471e-143	142.945
	Taar7d__ENSMUSG00000095569.1	2.88351	7.69609e-134	133.114
	Taar7b__ENSMUSG00000095171.1	2.87198	7.39039e-133	132.131
	Taar9__ENSMUSG00000037424.6	2.68257	4.87791e-114	113.312
	Taar4__ENSMUSG00000069707.1	1.97908	4.04566e-61	60.393
	Taar2__ENSMUSG00000059763.4	1.63949	1.46545e-42	41.834
	Taar7a__ENSMUSG00000095647.1	1.55452	7.90709e-39	38.102
	Taar7e__ENSMUSG00000100689.1	1.4605	1.5426e-34	33.8117
	Taar7f__ENSMUSG00000100950.1	1.12847	3.54368e-22	21.4505
	RP23-58L22.2__ENSMUSG00000097327.7	0.955394	4.70784e-16	15.3272
	Taar5__ENSMUSG00000069706.3	0.775511	6.06894e-12	11.2169
	Olfr298__ENSMUSG00000062878.3	-0.766973	3.30872e-10	9.48034
	Taar3__ENSMUSG00000069708.3	0.59259	2.44336e-07	6.61201
	Taar8c__ENSMUSG00000100004.1	0.520676	2.96233e-06	5.52837
	Ect2l__ENSMUSG00000071392.6	-0.586835	5.15764e-06	5.28755
	RP23-430H1.2__ENSMUSG00000026831.16	-0.497459	1.72348e-05	4.76359
	Rps15a-ps7__ENSMUSG00000081087.1	-0.422854	0.0032333	2.49035
	Olfr543__ENSMUSG00000044814.6	-0.445365	0.00523428	2.28114
	Olfr568__ENSMUSG00000073965.1	-0.38576	0.00643731	2.1913
	Hddc3__ENSMUSG00000030532.6	-0.483272	0.0474699	1.32358
	RP23-299D2.2__ENSMUSG00000108866.1	-0.259294	0.0796381	1.09888
	Olfr587-ps1__ENSMUSG00000080891.4	-0.320606	0.0982758	1.00755
	Slc6a11__ENSMUSG00000030307.8	0.26527	0.114958	0.939459
	Rad23b__ENSMUSG00000028426.10	-0.286862	0.158543	0.799853
	Nrros__ENSMUSG00000052384.14	-0.424702	0.241859	0.616439
	Olfr585__ENSMUSG00000078080.6	-0.307195	0.242637	0.615043
	Rps15a-ps6__ENSMUSG00000083022.1	-0.329934	0.255763	0.592162
	Myo7a__ENSMUSG00000030761.15	0.343014	0.327894	0.484266
	Rps15a-ps8__ENSMUSG00000084403.1	-0.26907	0.327894	0.484266
	Olfr707__ENSMUSG00000069390.5	-0.405911	0.342905	0.464827
	RP23-220D12.11__ENSMUSG00000074646.10	0.414283	0.342905	0.464827
	Gria1__ENSMUSG00000020524.16	0.246767	0.363408	0.439606
	Olfr1251__ENSMUSG00000111567.1	-0.388147	0.363408	0.439606
	Olfr592__ENSMUSG00000073956.3	0.382454	0.550625	0.259144
	Olfr618__ENSMUSG00000073945.2	0.393378	0.569458	0.244538
	Trim11__ENSMUSG00000020455.16	0.265778	0.579334	0.237071
	Dstn__ENSMUSG00000015932.8	-0.25325	0.599825	0.221975
	RP23-153M14.4__ENSMUSG00000085334.7	0.359441	0.599825	0.221975
	Olfr873__ENSMUSG00000049028.8	-0.340604	0.601232	0.220958
	Adat2__ENSMUSG00000019808.8	-0.38355	0.606668	0.217049
	Cd55__ENSMUSG00000026399.12	-0.192873	0.795171	0.0995397
	Gtsf1l__ENSMUSG00000070708.5	-0.2939	0.795171	0.0995397
	Xlr3b__ENSMUSG00000073125.10	0.365431	0.795171	0.0995397
	Iqck__ENSMUSG00000073856.11	-0.351102	0.795171	0.0995397
	Snord17__ENSMUSG00000077714.1	-0.287421	0.795171	0.0995397
	RP23-42P20.3__ENSMUSG00000082145.1	0.204867	0.795171	0.0995397
	RP23-474B13.5__ENSMUSG00000109395.1	-0.258636	0.795171	0.0995397
	Slc6a1__ENSMUSG00000030310.10	0.277196	0.837048	0.0772497
	RP23-448H3.2__ENSMUSG00000102189.1	0.343637	0.837048	0.0772497
	Adgrb1__ENSMUSG00000034730.17	0.365939	0.884322	0.0533897
	Kcne3__ENSMUSG00000035165.14	-0.365764	0.884322	0.0533897
	Spry1__ENSMUSG00000037211.12	-0.263883	0.884322	0.0533897
	Olfr835__ENSMUSG00000045204.4	-0.297203	0.884322	0.0533897
	Rps13-ps1__ENSMUSG00000066362.5	-0.180864	0.884322	0.0533897
	RP23-103P11.2__ENSMUSG00000104737.1	0.365315	0.884322	0.0533897
	Scml2__ENSMUSG00000000037.16	-0.120496	0.922808	0.0348887
	Narf__ENSMUSG00000000056.7	-0.0754986	0.922808	0.0348887
	Cav2__ENSMUSG00000000058.6	-0.196479	0.922808	0.0348887
	Klf6__ENSMUSG00000000078.7	-0.178871	0.922808	0.0348887
	Scmh1__ENSMUSG00000000085.16	0.0899083	0.922808	0.0348887
	Tbx4__ENSMUSG00000000094.12	0.0766383	0.922808	0.0348887
	Gna12__ENSMUSG00000000149.10	-0.0877048	0.922808	0.0348887
	Slc22a18__ENSMUSG00000000154.16	-0.137884	0.922808	0.0348887
	Pih1d2__ENSMUSG00000000167.14	-0.169629	0.922808	0.0348887
	Sdhd__ENSMUSG00000000171.5	-0.096288	0.922808	0.0348887
	Fgf6__ENSMUSG00000000183.6	0.0907464	0.922808	0.0348887
	Ccnd2__ENSMUSG00000000184.12	-0.100797	0.922808	0.0348887
	Nalcn__ENSMUSG00000000197.8	0.102006	0.922808	0.0348887
	Btbd17__ENSMUSG00000000202.9	0.181402	0.922808	0.0348887
	Slfn4__ENSMUSG00000000204.16	0.105889	0.922808	0.0348887
	Th__ENSMUSG00000000214.11	0.176766	0.922808	0.0348887
	Scnn1g__ENSMUSG00000000216.8	-0.139717	0.922808	0.0348887
	Tspan32__ENSMUSG00000000244.17	0.107576	0.922808	0.0348887
	Clec2g__ENSMUSG00000000248.16	0.0863827	0.922808	0.0348887
	Gmpr__ENSMUSG00000000253.13	-0.175387	0.922808	0.0348887
	Scpep1__ENSMUSG00000000278.10	-0.10992	0.922808	0.0348887
	Itgb2__ENSMUSG00000000290.13	-0.10721	0.922808	0.0348887
	Hddc2__ENSMUSG00000000295.13	-0.110803	0.922808	0.0348887
	Tpd52l1__ENSMUSG00000000296.8	-0.18336	0.922808	0.0348887
	Cdh1__ENSMUSG00000000303.12	-0.0741475	0.922808	0.0348887
	Alox12__ENSMUSG00000000320.10	-0.0788247	0.922808	0.0348887
	Arvcf__ENSMUSG00000000325.16	0.155258	0.922808	0.0348887
	Rtca__ENSMUSG00000000339.14	-0.0715817	0.922808	0.0348887
	Dbt__ENSMUSG00000000340.10	-0.174746	0.922808	0.0348887
	Dazap2__ENSMUSG00000000346.9	-0.101741	0.922808	0.0348887
	Mcts1__ENSMUSG00000000355.13	0.0684677	0.922808	0.0348887
	Wap__ENSMUSG00000000381.10	0.057779	0.922808	0.0348887
	Tmprss2__ENSMUSG00000000385.8	-0.121731	0.922808	0.0348887
	Ndufa9__ENSMUSG00000000399.10	-0.0792862	0.922808	0.0348887
	Egfl6__ENSMUSG00000000402.2	-0.107906	0.922808	0.0348887
	Lck__ENSMUSG00000000409.14	0.147582	0.922808	0.0348887
	Cttnbp2__ENSMUSG00000000416.16	0.14677	0.922808	0.0348887
	Galnt1__ENSMUSG00000000420.15	-0.0891127	0.922808	0.0348887
	Grasp__ENSMUSG00000000531.5	0.0966309	0.922808	0.0348887
	Tom1l2__ENSMUSG00000000538.18	0.0614276	0.922808	0.0348887
	Zfp385a__ENSMUSG00000000552.10	0.0952322	0.922808	0.0348887
	Adora3__ENSMUSG00000000562.5	0.0857974	0.922808	0.0348887
	Atp5f1__ENSMUSG00000000563.17	-0.115642	0.922808	0.0348887
	Hnrnpd__ENSMUSG00000000568.15	0.12104	0.922808	0.0348887
	Dynlt1c__ENSMUSG00000000579.14	-0.094287	0.922808	0.0348887
	C1d__ENSMUSG00000000581.8	-0.0814105	0.922808	0.0348887
	Gm2a__ENSMUSG00000000594.7	-0.138993	0.922808	0.0348887
	Grm6__ENSMUSG00000000617.14	0.0338592	0.922808	0.0348887
	Sema4f__ENSMUSG00000000627.15	0.0985024	0.922808	0.0348887
	Hk2__ENSMUSG00000000628.10	-0.137531	0.922808	0.0348887
	Sez6__ENSMUSG00000000632.13	0.0832733	0.922808	0.0348887
	Haao__ENSMUSG00000000673.8	0.0835561	0.922808	0.0348887
	Loxl3__ENSMUSG00000000693.10	-0.078776	0.922808	0.0348887
	Rab5b__ENSMUSG00000000711.3	-0.077823	0.922808	0.0348887
	Cryba1__ENSMUSG00000000724.10	0.124388	0.922808	0.0348887
	Spg7__ENSMUSG00000000738.18	-0.075556	0.922808	0.0348887
	Chmp1a__ENSMUSG00000000743.9	-0.0768426	0.922808	0.0348887
	Rpa1__ENSMUSG00000000751.13	-0.0636917	0.922808	0.0348887
	Serpinf1__ENSMUSG00000000753.15	-0.141571	0.922808	0.0348887
	Tubgcp3__ENSMUSG00000000759.14	0.0559927	0.922808	0.0348887
	Oprm1__ENSMUSG00000000766.18	0.0884671	0.922808	0.0348887
	Polr3d__ENSMUSG00000000776.13	-0.0851838	0.922808	0.0348887
	Tcf7__ENSMUSG00000000782.15	0.171556	0.922808	0.0348887
	Ddx3x__ENSMUSG00000000787.12	-0.121724	0.922808	0.0348887
	Kcnn3__ENSMUSG00000000794.9	0.144594	0.922808	0.0348887
	Zfp512b__ENSMUSG00000000823.16	0.0718646	0.922808	0.0348887
	Dnajc5__ENSMUSG00000000826.16	-0.0645824	0.922808	0.0348887
	Tpd52l2__ENSMUSG00000000827.18	-0.0815272	0.922808	0.0348887
	Fmr1__ENSMUSG00000000838.17	-0.0911434	0.922808	0.0348887
	Bcl11a__ENSMUSG00000000861.15	0.0920801	0.922808	0.0348887
	Dlg3__ENSMUSG00000000881.12	-0.0667464	0.922808	0.0348887
	Vpreb3__ENSMUSG00000000903.3	-0.101414	0.922808	0.0348887
	Top1mt__ENSMUSG00000000934.9	0.086963	0.922808	0.0348887
	RP24-177J9.4__ENSMUSG00000000948.16	0.110468	0.922808	0.0348887
	Mmp14__ENSMUSG00000000957.11	-0.0814216	0.922808	0.0348887
	Slc7a7__ENSMUSG00000000958.10	-0.0893708	0.922808	0.0348887
	Wfdc18__ENSMUSG00000000983.13	-0.0863746	0.922808	0.0348887
	Ilf2__ENSMUSG00000001016.12	-0.0711062	0.922808	0.0348887
	Chtop__ENSMUSG00000001017.15	-0.0824735	0.922808	0.0348887
	S100a4__ENSMUSG00000001020.8	-0.0864237	0.922808	0.0348887
	S100a6__ENSMUSG00000001025.8	-0.230536	0.922808	0.0348887
	Scn4a__ENSMUSG00000001027.7	0.101629	0.922808	0.0348887
	Vps9d1__ENSMUSG00000001062.18	0.0650831	0.922808	0.0348887
	Luzp1__ENSMUSG00000001089.14	-0.0834111	0.922808	0.0348887
	Kctd10__ENSMUSG00000001098.15	-0.130445	0.922808	0.0348887
	Sebox__ENSMUSG00000001103.7	0.110594	0.922808	0.0348887
	Ift20__ENSMUSG00000001105.15	-0.118691	0.922808	0.0348887
	Col6a1__ENSMUSG00000001119.7	-0.104328	0.922808	0.0348887
	Mxd1__ENSMUSG00000001156.9	-0.0869076	0.922808	0.0348887
	Gmcl1__ENSMUSG00000001157.13	-0.0740122	0.922808	0.0348887
	Ocrl__ENSMUSG00000001173.15	0.0768806	0.922808	0.0348887
	Slc26a3__ENSMUSG00000001225.12	0.0332421	0.922808	0.0348887
	Lsr__ENSMUSG00000001247.16	-0.0724392	0.922808	0.0348887
	Gramd1a__ENSMUSG00000001248.15	0.0666016	0.922808	0.0348887
	Ckb__ENSMUSG00000001270.9	-0.102674	0.922808	0.0348887
	Itgb7__ENSMUSG00000001281.10	-0.117907	0.922808	0.0348887
	Myg1__ENSMUSG00000001285.12	-0.0789392	0.922808	0.0348887
	Efnb2__ENSMUSG00000001300.16	-0.073011	0.922808	0.0348887
	Cnn1__ENSMUSG00000001349.5	-0.201285	0.922808	0.0348887
	Fbxo9__ENSMUSG00000001366.14	-0.0942369	0.922808	0.0348887
	Hars__ENSMUSG00000001380.6	-0.109019	0.922808	0.0348887
	Zmat2__ENSMUSG00000001383.8	-0.0924353	0.922808	0.0348887
	Ube2c__ENSMUSG00000001403.13	-0.0848415	0.922808	0.0348887
	Cct3__ENSMUSG00000001416.13	-0.134502	0.922808	0.0348887
	Glmp__ENSMUSG00000001418.13	-0.0848319	0.922808	0.0348887
	Tmem79__ENSMUSG00000001420.13	-0.110854	0.922808	0.0348887
	Slc19a1__ENSMUSG00000001436.15	-0.092967	0.922808	0.0348887
	Mrpl10__ENSMUSG00000001445.10	-0.0891707	0.922808	0.0348887
	Cyp51__ENSMUSG00000001467.5	-0.107555	0.922808	0.0348887
	Tubb6__ENSMUSG00000001473.6	-0.111071	0.922808	0.0348887
	Col1a1__ENSMUSG00000001506.10	0.211816	0.922808	0.0348887
	Foxm1__ENSMUSG00000001517.14	0.116582	0.922808	0.0348887
	Nrip2__ENSMUSG00000001520.12	0.119537	0.922808	0.0348887
	Gtf2h4__ENSMUSG00000001524.14	-0.0783591	0.922808	0.0348887
	Ell2__ENSMUSG00000001542.7	-0.058306	0.922808	0.0348887
	Acap1__ENSMUSG00000001588.12	0.13351	0.922808	0.0348887
	Tcea3__ENSMUSG00000001604.14	-0.171493	0.922808	0.0348887
	Ifrd1__ENSMUSG00000001627.12	-0.0810941	0.922808	0.0348887
	Stk38l__ENSMUSG00000001630.13	-0.0719048	0.922808	0.0348887
	Akr1b3__ENSMUSG00000001642.18	-0.0956887	0.922808	0.0348887
	Gstt3__ENSMUSG00000001665.11	-0.122838	0.922808	0.0348887
	Ddt__ENSMUSG00000001666.8	-0.0906626	0.922808	0.0348887
	Tat__ENSMUSG00000001670.13	0.0350013	0.922808	0.0348887
	Marveld3__ENSMUSG00000001672.14	-0.0791202	0.922808	0.0348887
	Gramd3__ENSMUSG00000001700.9	-0.153653	0.922808	0.0348887
	Eef1e1__ENSMUSG00000001707.8	-0.0760578	0.922808	0.0348887
	Akt1__ENSMUSG00000001729.14	-0.0624682	0.922808	0.0348887
	Cldn15__ENSMUSG00000001739.14	0.0658633	0.922808	0.0348887
	Coasy__ENSMUSG00000001755.12	-0.0846708	0.922808	0.0348887
	Smo__ENSMUSG00000001761.7	-0.0821832	0.922808	0.0348887
	Tspan33__ENSMUSG00000001763.14	-0.173649	0.922808	0.0348887
	Crnkl1__ENSMUSG00000001767.5	-0.0694622	0.922808	0.0348887
	Rin2__ENSMUSG00000001768.16	-0.172213	0.922808	0.0348887
	Chordc1__ENSMUSG00000001774.8	-0.157024	0.922808	0.0348887
	Rtcb__ENSMUSG00000001783.3	-0.12395	0.922808	0.0348887
	Pwp1__ENSMUSG00000001785.13	-0.112959	0.922808	0.0348887
	Capns1__ENSMUSG00000001794.13	-0.111803	0.922808	0.0348887
	Folr1__ENSMUSG00000001827.12	-0.16281	0.922808	0.0348887
	Sept7__ENSMUSG00000001833.17	-0.101276	0.922808	0.0348887
	Zdhhc4__ENSMUSG00000001844.10	-0.0948644	0.922808	0.0348887
	Rac1__ENSMUSG00000001847.14	-0.160628	0.922808	0.0348887
	Cpa3__ENSMUSG00000001865.2	0.0669036	0.922808	0.0348887
	Ugp2__ENSMUSG00000001891.16	-0.129585	0.922808	0.0348887
	Nfix__ENSMUSG00000001911.16	0.10085	0.922808	0.0348887
	Siae__ENSMUSG00000001942.8	-0.0715931	0.922808	0.0348887
	Spa17__ENSMUSG00000001948.10	-0.147686	0.922808	0.0348887
	Emd__ENSMUSG00000001964.14	-0.0881298	0.922808	0.0348887
	Taco1__ENSMUSG00000001983.7	-0.109813	0.922808	0.0348887
	Grik3__ENSMUSG00000001985.9	0.156858	0.922808	0.0348887
	Srpk3__ENSMUSG00000002007.5	0.164761	0.922808	0.0348887
	Idh3g__ENSMUSG00000002010.17	-0.0760218	0.922808	0.0348887
	Ssr4__ENSMUSG00000002014.12	-0.13402	0.922808	0.0348887
	Bcap31__ENSMUSG00000002015.5	-0.10569	0.922808	0.0348887
	Kmt2a__ENSMUSG00000002028.13	0.0881998	0.922808	0.0348887
	Ift46__ENSMUSG00000002031.12	-0.108765	0.922808	0.0348887
	Trappc6a__ENSMUSG00000002043.17	-0.135409	0.922808	0.0348887
	Sdf2__ENSMUSG00000002064.10	-0.0796497	0.922808	0.0348887
	Hsf2bp__ENSMUSG00000002076.11	-0.105302	0.922808	0.0348887
	Mybpc3__ENSMUSG00000002100.15	0.120251	0.922808	0.0348887
	Psmc3__ENSMUSG00000002102.15	-0.0795013	0.922808	0.0348887
	Acp2__ENSMUSG00000002103.15	-0.0541821	0.922808	0.0348887
	Spi1__ENSMUSG00000002111.8	-0.111042	0.922808	0.0348887
	Stat6__ENSMUSG00000002147.18	-0.145783	0.922808	0.0348887
	Rmnd5a__ENSMUSG00000002222.14	-0.0814813	0.922808	0.0348887
	Mov10__ENSMUSG00000002227.15	-0.09566	0.922808	0.0348887
	Rhoc__ENSMUSG00000002233.13	-0.112976	0.922808	0.0348887
	Peg3__ENSMUSG00000002265.16	0.116826	0.922808	0.0348887
	Zim1__ENSMUSG00000002266.17	0.0906844	0.922808	0.0348887
	Cd320__ENSMUSG00000002308.15	-0.12417	0.922808	0.0348887
	Mdp1__ENSMUSG00000002329.7	-0.0880893	0.922808	0.0348887
	Dhrs1__ENSMUSG00000002332.16	-0.0848451	0.922808	0.0348887
	Tmem161a__ENSMUSG00000002342.17	-0.133845	0.922808	0.0348887
	Armc6__ENSMUSG00000002343.11	-0.121926	0.922808	0.0348887
	Borcs8__ENSMUSG00000002345.18	-0.0702756	0.922808	0.0348887
	Slc25a42__ENSMUSG00000002346.16	0.101644	0.922808	0.0348887
	Snx9__ENSMUSG00000002365.10	-0.139856	0.922808	0.0348887
	Ndufa11__ENSMUSG00000002379.6	-0.0894494	0.922808	0.0348887
	Bmp8b__ENSMUSG00000002384.2	0.0948587	0.922808	0.0348887
	Ocel1__ENSMUSG00000002396.8	0.0852317	0.922808	0.0348887
	Dyrk1b__ENSMUSG00000002409.18	0.0976272	0.922808	0.0348887
	Hltf__ENSMUSG00000002428.12	-0.141745	0.922808	0.0348887
	Abhd3__ENSMUSG00000002475.15	-0.0955296	0.922808	0.0348887
	Tiam1__ENSMUSG00000002489.16	-0.0991493	0.922808	0.0348887
	Rpl3l__ENSMUSG00000002500.15	0.11385	0.922808	0.0348887
	Slc9a3r2__ENSMUSG00000002504.14	-0.0871039	0.922808	0.0348887
	Puf60__ENSMUSG00000002524.17	-0.0735161	0.922808	0.0348887
	Golga2__ENSMUSG00000002546.16	-0.0534139	0.922808	0.0348887
	Ikzf4__ENSMUSG00000002578.17	0.0942012	0.922808	0.0348887
	Pon1__ENSMUSG00000002588.13	-0.166956	0.922808	0.0348887
	Axl__ENSMUSG00000002602.16	-0.140769	0.922808	0.0348887
	Akap8l__ENSMUSG00000002625.9	0.150989	0.922808	0.0348887
	Gtf2f1__ENSMUSG00000002658.9	-0.0674345	0.922808	0.0348887
	Clpp__ENSMUSG00000002660.7	-0.073929	0.922808	0.0348887
	Dennd1c__ENSMUSG00000002668.7	-0.0846839	0.922808	0.0348887
	Lcp2__ENSMUSG00000002699.13	0.177663	0.922808	0.0348887
	Cse1l__ENSMUSG00000002718.14	-0.0890853	0.922808	0.0348887
	Fkbp7__ENSMUSG00000002732.14	-0.0903467	0.922808	0.0348887
	Plekha3__ENSMUSG00000002733.8	-0.169779	0.922808	0.0348887
	Ykt6__ENSMUSG00000002741.9	-0.0903523	0.922808	0.0348887
	Pex6__ENSMUSG00000002763.16	-0.0751586	0.922808	0.0348887
	Mrpl2__ENSMUSG00000002767.13	-0.123425	0.922808	0.0348887
	Mea1__ENSMUSG00000002768.7	-0.0759149	0.922808	0.0348887
	Grin2d__ENSMUSG00000002771.12	0.146255	0.922808	0.0348887
	Kdelr1__ENSMUSG00000002778.14	-0.107436	0.922808	0.0348887
	Nudt14__ENSMUSG00000002804.4	-0.133686	0.922808	0.0348887
	Epdr1__ENSMUSG00000002808.7	-0.131264	0.922808	0.0348887
	Qtrt1__ENSMUSG00000002825.8	-0.074429	0.922808	0.0348887
	Plin4__ENSMUSG00000002831.13	0.282087	0.922808	0.0348887
	Chaf1a__ENSMUSG00000002835.8	-0.10358	0.922808	0.0348887
	Pla1a__ENSMUSG00000002847.7	0.0896714	0.922808	0.0348887
	Nab1__ENSMUSG00000002881.14	-0.0813042	0.922808	0.0348887
	Cd36__ENSMUSG00000002944.15	-0.217061	0.922808	0.0348887
	Pnkp__ENSMUSG00000002963.17	-0.125797	0.922808	0.0348887
	Bcam__ENSMUSG00000002980.14	-0.162485	0.922808	0.0348887
	Clptm1__ENSMUSG00000002981.10	-0.0823355	0.922808	0.0348887
	Tomm40__ENSMUSG00000002984.17	-0.0771545	0.922808	0.0348887
	Apoe__ENSMUSG00000002985.16	-0.11445	0.922808	0.0348887
	Prkar2b__ENSMUSG00000002997.15	-0.110039	0.922808	0.0348887
	Cdkn1b__ENSMUSG00000003031.14	-0.143677	0.922808	0.0348887
	Klf4__ENSMUSG00000003032.8	-0.0940389	0.922808	0.0348887
	Ap1m1__ENSMUSG00000003033.15	0.118717	0.922808	0.0348887
	Hmgn2__ENSMUSG00000003038.15	-0.063725	0.922808	0.0348887
	Fam32a__ENSMUSG00000003039.9	-0.0922816	0.922808	0.0348887
	Atp5d__ENSMUSG00000003072.15	-0.128007	0.922808	0.0348887
	Lipe__ENSMUSG00000003123.15	0.0985369	0.922808	0.0348887
	Sri__ENSMUSG00000003161.15	-0.169861	0.922808	0.0348887
	Irf3__ENSMUSG00000003184.15	0.112418	0.922808	0.0348887
	Sh3gl1__ENSMUSG00000003200.9	-0.0664626	0.922808	0.0348887
	Ranbp2__ENSMUSG00000003226.7	-0.0638227	0.922808	0.0348887
	Edar__ENSMUSG00000003227.4	-0.11614	0.922808	0.0348887
	Grk5__ENSMUSG00000003228.8	0.126566	0.922808	0.0348887
	Dvl3__ENSMUSG00000003233.12	0.153293	0.922808	0.0348887
	Abcf3__ENSMUSG00000003234.16	-0.0683511	0.922808	0.0348887
	Eif2b5__ENSMUSG00000003235.13	-0.111254	0.922808	0.0348887
	Car11__ENSMUSG00000003273.14	-0.185542	0.922808	0.0348887
	Dlgap1__ENSMUSG00000003279.16	0.167979	0.922808	0.0348887
	Plag1__ENSMUSG00000003282.9	0.07669	0.922808	0.0348887
	Hck__ENSMUSG00000003283.14	-0.176928	0.922808	0.0348887
	Ap1m2__ENSMUSG00000003309.14	-0.0752014	0.922808	0.0348887
	Csnk1g2__ENSMUSG00000003345.16	-0.066304	0.922808	0.0348887
	Ccdc65__ENSMUSG00000003354.6	-0.101481	0.922808	0.0348887
	Fkbp11__ENSMUSG00000003355.7	-0.138202	0.922808	0.0348887
	Pld3__ENSMUSG00000003363.15	-0.113504	0.922808	0.0348887
	Cd79a__ENSMUSG00000003379.7	0.0789873	0.922808	0.0348887
	Rabac1__ENSMUSG00000003380.11	-0.13211	0.922808	0.0348887
	Etv3__ENSMUSG00000003382.18	-0.0719815	0.922808	0.0348887
	Rab3b__ENSMUSG00000003411.10	-0.099017	0.922808	0.0348887
	St8sia6__ENSMUSG00000003418.11	-0.165723	0.922808	0.0348887
	Fcgrt__ENSMUSG00000003420.8	-0.12719	0.922808	0.0348887
	Nosip__ENSMUSG00000003421.13	-0.106073	0.922808	0.0348887
	Dll3__ENSMUSG00000003436.11	0.0887317	0.922808	0.0348887
	Timm50__ENSMUSG00000003438.17	-0.0763865	0.922808	0.0348887
	Med29__ENSMUSG00000003444.8	-0.0921042	0.922808	0.0348887
	Ncstn__ENSMUSG00000003458.12	-0.115689	0.922808	0.0348887
	Pex19__ENSMUSG00000003464.13	-0.0949657	0.922808	0.0348887
	Inmt__ENSMUSG00000003477.5	-0.10397	0.922808	0.0348887
	Impdh1__ENSMUSG00000003500.13	-0.0798213	0.922808	0.0348887
	Dusp3__ENSMUSG00000003518.13	-0.099837	0.922808	0.0348887
	Ddr1__ENSMUSG00000003534.17	-0.152045	0.922808	0.0348887
	Ier3__ENSMUSG00000003541.6	-0.148025	0.922808	0.0348887
	As3mt__ENSMUSG00000003559.7	-0.0905193	0.922808	0.0348887
	Crtc1__ENSMUSG00000003575.13	0.130731	0.922808	0.0348887
	Aven__ENSMUSG00000003604.14	-0.0797588	0.922808	0.0348887
	Cp__ENSMUSG00000003617.16	-0.244258	0.922808	0.0348887
	Crot__ENSMUSG00000003623.4	-0.13942	0.922808	0.0348887
	Ciao1__ENSMUSG00000003662.10	-0.0909524	0.922808	0.0348887
	Has1__ENSMUSG00000003665.7	0.0791964	0.922808	0.0348887
	Insig2__ENSMUSG00000003721.14	-0.153115	0.922808	0.0348887
	Kpna6__ENSMUSG00000003731.13	-0.0672923	0.922808	0.0348887
	Itpkc__ENSMUSG00000003752.9	-0.104343	0.922808	0.0348887
	Brd8__ENSMUSG00000003778.14	0.0697062	0.922808	0.0348887
	Rad23a__ENSMUSG00000003813.15	-0.0737972	0.922808	0.0348887
	Calr__ENSMUSG00000003814.8	-0.180172	0.922808	0.0348887
	Nfat5__ENSMUSG00000003847.16	0.0909302	0.922808	0.0348887
	Nqo1__ENSMUSG00000003849.8	-0.117442	0.922808	0.0348887
	Ruvbl2__ENSMUSG00000003868.14	-0.0933854	0.922808	0.0348887
	Tfam__ENSMUSG00000003923.14	-0.0617182	0.922808	0.0348887
	Hlf__ENSMUSG00000003949.16	-0.0952022	0.922808	0.0348887
	Fam162a__ENSMUSG00000003955.8	-0.0770252	0.922808	0.0348887
	Rpl8__ENSMUSG00000003970.9	-0.140698	0.922808	0.0348887
	Grm3__ENSMUSG00000003974.6	0.0899008	0.922808	0.0348887
	Fancl__ENSMUSG00000004018.9	-0.0777103	0.922808	0.0348887
	Gstm7__ENSMUSG00000004035.12	-0.12127	0.922808	0.0348887
	Ptrf__ENSMUSG00000004044.9	-0.125566	0.922808	0.0348887
	Dnaja3__ENSMUSG00000004069.17	-0.0590623	0.922808	0.0348887
	Map3k20__ENSMUSG00000004085.14	-0.0965197	0.922808	0.0348887
	Cwc15__ENSMUSG00000004096.9	-0.0702729	0.922808	0.0348887
	Cacna1e__ENSMUSG00000004110.16	0.25525	0.922808	0.0348887
	Cacna1b__ENSMUSG00000004113.18	0.123595	0.922808	0.0348887
	Kifc2__ENSMUSG00000004187.11	0.103368	0.922808	0.0348887
	Psap__ENSMUSG00000004207.14	-0.118892	0.922808	0.0348887
	Ikbkg__ENSMUSG00000004221.16	-0.0853907	0.922808	0.0348887
	Pax2__ENSMUSG00000004231.15	0.092419	0.922808	0.0348887
	Atn1__ENSMUSG00000004263.15	0.103836	0.922808	0.0348887
	Eno2__ENSMUSG00000004267.16	0.10729	0.922808	0.0348887
	Lpcat3__ENSMUSG00000004270.13	-0.0741624	0.922808	0.0348887
	Il12b__ENSMUSG00000004296.14	0.0542791	0.922808	0.0348887
	Clcn3__ENSMUSG00000004319.15	-0.0727206	0.922808	0.0348887
	Spic__ENSMUSG00000004359.16	0.0887869	0.922808	0.0348887
	Cul3__ENSMUSG00000004364.14	-0.0560518	0.922808	0.0348887
	Tmed4__ENSMUSG00000004394.12	-0.0907802	0.922808	0.0348887
	Col26a1__ENSMUSG00000004415.15	-0.119604	0.922808	0.0348887
	Ralb__ENSMUSG00000004451.14	-0.116056	0.922808	0.0348887
	Ppp1cc__ENSMUSG00000004455.16	-0.0762081	0.922808	0.0348887
	Dnajb11__ENSMUSG00000004460.17	-0.123817	0.922808	0.0348887
	Tbccd1__ENSMUSG00000004462.7	-0.0727236	0.922808	0.0348887
	Clec11a__ENSMUSG00000004473.10	-0.12094	0.922808	0.0348887
	Gab2__ENSMUSG00000004508.6	-0.0734155	0.922808	0.0348887
	Coro1c__ENSMUSG00000004530.12	-0.11789	0.922808	0.0348887
	Tax1bp1__ENSMUSG00000004535.12	-0.112875	0.922808	0.0348887
	Psg19__ENSMUSG00000004542.15	0.0559505	0.922808	0.0348887
	Ctse__ENSMUSG00000004552.16	0.123923	0.922808	0.0348887
	Mettl17__ENSMUSG00000004561.14	0.0817573	0.922808	0.0348887
	Nkg7__ENSMUSG00000004612.9	0.0460128	0.922808	0.0348887
	Pcp2__ENSMUSG00000004630.18	0.109353	0.922808	0.0348887
	Sgce__ENSMUSG00000004631.15	-0.0748978	0.922808	0.0348887
	Chn2__ENSMUSG00000004633.17	-0.106028	0.922808	0.0348887
	Slbp__ENSMUSG00000004642.13	-0.100544	0.922808	0.0348887
	Aqp1__ENSMUSG00000004655.5	-0.110535	0.922808	0.0348887
	Arid3b__ENSMUSG00000004661.15	0.121754	0.922808	0.0348887
	Cnn2__ENSMUSG00000004665.10	-0.148871	0.922808	0.0348887
	Polr2e__ENSMUSG00000004667.18	-0.0769741	0.922808	0.0348887
	Myo9b__ENSMUSG00000004677.17	0.069018	0.922808	0.0348887
	Cd244__ENSMUSG00000004709.14	0.121144	0.922808	0.0348887
	Adgre1__ENSMUSG00000004730.14	-0.256096	0.922808	0.0348887
	Rab11a__ENSMUSG00000004771.12	-0.0613319	0.922808	0.0348887
	Pgf__ENSMUSG00000004791.7	-0.0891963	0.922808	0.0348887
	Dgkq__ENSMUSG00000004815.12	0.140386	0.922808	0.0348887
	Grap__ENSMUSG00000004837.2	-0.0958169	0.922808	0.0348887
	Pou1f1__ENSMUSG00000004842.18	0.0428498	0.922808	0.0348887
	Chmp2b__ENSMUSG00000004843.7	-0.105407	0.922808	0.0348887
	Hapln2__ENSMUSG00000004894.10	0.080185	0.922808	0.0348887
	Rrnad1__ENSMUSG00000004896.16	0.141812	0.922808	0.0348887
	Hdgf__ENSMUSG00000004897.16	-0.086044	0.922808	0.0348887
	Slc25a18__ENSMUSG00000004902.7	0.142902	0.922808	0.0348887
	Thop1__ENSMUSG00000004929.12	-0.0959167	0.922808	0.0348887
	Apba3__ENSMUSG00000004931.11	-0.0713222	0.922808	0.0348887
	Map2k1__ENSMUSG00000004936.8	-0.0784835	0.922808	0.0348887
	Tmem242__ENSMUSG00000004945.15	-0.0857028	0.922808	0.0348887
	Hspb1__ENSMUSG00000004951.10	-0.09825	0.922808	0.0348887
	Rasa4__ENSMUSG00000004952.13	0.157496	0.922808	0.0348887
	Syt5__ENSMUSG00000004961.7	-0.0778781	0.922808	0.0348887
	Prkacb__ENSMUSG00000005034.15	-0.0645462	0.922808	0.0348887
	Chd5__ENSMUSG00000005045.16	0.237615	0.922808	0.0348887
	Cstb__ENSMUSG00000005054.7	-0.165762	0.922808	0.0348887
	Slc1a2__ENSMUSG00000005089.15	-0.0744567	0.922808	0.0348887
	Wdr1__ENSMUSG00000005103.12	-0.0811102	0.922808	0.0348887
	Slc2a9__ENSMUSG00000005107.13	-0.121054	0.922808	0.0348887
	Man2b1__ENSMUSG00000005142.10	-0.150701	0.922808	0.0348887
	Klf5__ENSMUSG00000005148.8	-0.125226	0.922808	0.0348887
	Wdr83__ENSMUSG00000005150.16	-0.0988734	0.922808	0.0348887
	Shbg__ENSMUSG00000005202.2	0.0699956	0.922808	0.0348887
	Corin__ENSMUSG00000005220.10	0.100527	0.922808	0.0348887
	Ripk4__ENSMUSG00000005251.15	-0.0839959	0.922808	0.0348887
	Ufd1l__ENSMUSG00000005262.13	-0.0756939	0.922808	0.0348887
	Zfp287__ENSMUSG00000005267.13	0.0713167	0.922808	0.0348887
	Prlr__ENSMUSG00000005268.20	0.0833476	0.922808	0.0348887
	Ubqln1__ENSMUSG00000005312.15	-0.0981807	0.922808	0.0348887
	Fgfr4__ENSMUSG00000005320.9	0.0882376	0.922808	0.0348887
	Cadm3__ENSMUSG00000005338.13	0.109785	0.922808	0.0348887
	Casp14__ENSMUSG00000005355.9	0.0339428	0.922808	0.0348887
	Slc1a6__ENSMUSG00000005357.9	0.0732393	0.922808	0.0348887
	Il5ra__ENSMUSG00000005364.11	0.129172	0.922808	0.0348887
	Mlxipl__ENSMUSG00000005373.13	0.0939036	0.922808	0.0348887
	Tbl2__ENSMUSG00000005374.13	-0.109153	0.922808	0.0348887
	Hmox1__ENSMUSG00000005413.8	-0.12665	0.922808	0.0348887
	Cic__ENSMUSG00000005442.13	0.132089	0.922808	0.0348887
	Il27ra__ENSMUSG00000005465.9	0.0728102	0.922808	0.0348887
	Ddx39__ENSMUSG00000005481.18	-0.0862393	0.922808	0.0348887
	Dnajb1__ENSMUSG00000005483.10	-0.132746	0.922808	0.0348887
	Msh4__ENSMUSG00000005493.15	0.147153	0.922808	0.0348887
	Por__ENSMUSG00000005514.14	-0.12415	0.922808	0.0348887
	Igf1r__ENSMUSG00000005533.10	0.0915933	0.922808	0.0348887
	Fcer2a__ENSMUSG00000005540.10	0.126161	0.922808	0.0348887
	Cyp2a5__ENSMUSG00000005547.14	-0.208574	0.922808	0.0348887
	Atp4a__ENSMUSG00000005553.14	0.0946638	0.922808	0.0348887
	Ctr9__ENSMUSG00000005609.16	-0.0737594	0.922808	0.0348887
	Eif4g2__ENSMUSG00000005610.17	-0.0730991	0.922808	0.0348887
	Pcyt1a__ENSMUSG00000005615.15	-0.0661888	0.922808	0.0348887
	Psmd4__ENSMUSG00000005625.15	-0.0779624	0.922808	0.0348887
	Tmod4__ENSMUSG00000005628.12	0.0974114	0.922808	0.0348887
	Insrr__ENSMUSG00000005640.11	0.114972	0.922808	0.0348887
	Snx6__ENSMUSG00000005656.9	-0.121354	0.922808	0.0348887
	Mthfd2__ENSMUSG00000005667.8	-0.0952828	0.922808	0.0348887
	Tomm40l__ENSMUSG00000005674.9	-0.137614	0.922808	0.0348887
	Pan2__ENSMUSG00000005682.9	0.105952	0.922808	0.0348887
	Ampd3__ENSMUSG00000005686.17	0.102007	0.922808	0.0348887
	Bcas2__ENSMUSG00000005687.14	-0.089604	0.922808	0.0348887
	Ctcf__ENSMUSG00000005698.15	-0.0514524	0.922808	0.0348887
	Pvalb__ENSMUSG00000005716.16	0.0756887	0.922808	0.0348887
	Psmb4__ENSMUSG00000005779.12	-0.121467	0.922808	0.0348887
	Mmp8__ENSMUSG00000005800.3	0.100063	0.922808	0.0348887
	Sqrdl__ENSMUSG00000005803.14	-0.152136	0.922808	0.0348887
	Metap1__ENSMUSG00000005813.12	-0.0667712	0.922808	0.0348887
	Tnfsf14__ENSMUSG00000005824.6	0.0839602	0.922808	0.0348887
	Rsl1d1__ENSMUSG00000005846.12	-0.113834	0.922808	0.0348887
	Reep5__ENSMUSG00000005873.5	-0.162942	0.922808	0.0348887
	Ergic3__ENSMUSG00000005881.13	-0.160656	0.922808	0.0348887
	Uqcc1__ENSMUSG00000005882.18	-0.0985772	0.922808	0.0348887
	Spo11__ENSMUSG00000005883.15	0.0626805	0.922808	0.0348887
	Trh__ENSMUSG00000005892.4	0.0835412	0.922808	0.0348887
	Smpd4__ENSMUSG00000005899.14	0.0807109	0.922808	0.0348887
	Otx1__ENSMUSG00000005917.15	0.0836921	0.922808	0.0348887
	Kctd20__ENSMUSG00000005936.18	-0.0553306	0.922808	0.0348887
	Ctns__ENSMUSG00000005949.9	0.0545216	0.922808	0.0348887
	P2rx5__ENSMUSG00000005950.14	0.148174	0.922808	0.0348887
	Shpk__ENSMUSG00000005951.13	-0.109405	0.922808	0.0348887
	Trpv1__ENSMUSG00000005952.15	0.0702068	0.922808	0.0348887
	Tuft1__ENSMUSG00000005968.14	-0.181589	0.922808	0.0348887
	Rcn1__ENSMUSG00000005973.6	-0.141718	0.922808	0.0348887
	Trap1__ENSMUSG00000005981.11	-0.0970572	0.922808	0.0348887
	AC121113.1__ENSMUSG00000006010.14	-0.0893	0.922808	0.0348887
	Prg4__ENSMUSG00000006014.16	0.199787	0.922808	0.0348887
	Calcoco2__ENSMUSG00000006056.13	-0.200054	0.922808	0.0348887
	Atp5g1__ENSMUSG00000006057.15	-0.0997264	0.922808	0.0348887
	Tbcb__ENSMUSG00000006095.12	-0.0803611	0.922808	0.0348887
	Crkl__ENSMUSG00000006134.4	-0.0897078	0.922808	0.0348887
	Upk3bl__ENSMUSG00000006143.12	-0.120654	0.922808	0.0348887
	Eps8l1__ENSMUSG00000006154.13	0.143405	0.922808	0.0348887
	Clint1__ENSMUSG00000006169.19	-0.0944982	0.922808	0.0348887
	Hspb7__ENSMUSG00000006221.7	0.0761313	0.922808	0.0348887
	Epor__ENSMUSG00000006235.6	0.163735	0.922808	0.0348887
	Eps15l1__ENSMUSG00000006276.10	0.0712471	0.922808	0.0348887
	Tep1__ENSMUSG00000006281.8	0.0867155	0.922808	0.0348887
	Aamp__ENSMUSG00000006299.13	-0.120792	0.922808	0.0348887
	Tmbim1__ENSMUSG00000006301.17	-0.136314	0.922808	0.0348887
	Arpc2__ENSMUSG00000006304.14	-0.0923628	0.922808	0.0348887
	Kmt2b__ENSMUSG00000006307.16	0.159234	0.922808	0.0348887
	Rps9__ENSMUSG00000006333.14	-0.137506	0.922808	0.0348887
	Ggt1__ENSMUSG00000006345.10	-0.0964964	0.922808	0.0348887
	Crip2__ENSMUSG00000006356.10	-0.190876	0.922808	0.0348887
	Crip1__ENSMUSG00000006360.11	-0.198058	0.922808	0.0348887
	Cbfa2t3__ENSMUSG00000006362.16	0.136471	0.922808	0.0348887
	Fbln1__ENSMUSG00000006369.14	-0.114062	0.922808	0.0348887
	Pgrmc1__ENSMUSG00000006373.10	-0.129079	0.922808	0.0348887
	Tek__ENSMUSG00000006386.15	-0.143423	0.922808	0.0348887
	Elovl1__ENSMUSG00000006390.15	-0.170483	0.922808	0.0348887
	Adamts4__ENSMUSG00000006403.13	0.156003	0.922808	0.0348887
	Pvrl4__ENSMUSG00000006411.12	-0.155706	0.922808	0.0348887
	RP23-286I5.3__ENSMUSG00000006423.15	-0.0809396	0.922808	0.0348887
	Neurl1a__ENSMUSG00000006435.15	0.0819057	0.922808	0.0348887
	Srm__ENSMUSG00000006442.10	-0.0946834	0.922808	0.0348887
	Epha2__ENSMUSG00000006445.3	-0.111422	0.922808	0.0348887
	Pdk1__ENSMUSG00000006494.11	-0.128379	0.922808	0.0348887
	Ptbp1__ENSMUSG00000006498.16	-0.0865159	0.922808	0.0348887
	Mvd__ENSMUSG00000006517.5	-0.0983915	0.922808	0.0348887
	Cyba__ENSMUSG00000006519.11	-0.141449	0.922808	0.0348887
	Cryba2__ENSMUSG00000006546.3	0.0640925	0.922808	0.0348887
	Slc4a1__ENSMUSG00000006574.15	0.21672	0.922808	0.0348887
	Slc4a3__ENSMUSG00000006576.16	0.104842	0.922808	0.0348887
	Runx1t1__ENSMUSG00000006586.15	0.0803477	0.922808	0.0348887
	Snai3__ENSMUSG00000006587.6	0.0744895	0.922808	0.0348887
	Gtf2h1__ENSMUSG00000006599.13	-0.104395	0.922808	0.0348887
	Hfe__ENSMUSG00000006611.15	-0.0873409	0.922808	0.0348887
	Abhd1__ENSMUSG00000006638.14	0.123384	0.922808	0.0348887
	Tcf23__ENSMUSG00000006642.3	0.06002	0.922808	0.0348887
	Cdc42__ENSMUSG00000006699.17	-0.0965837	0.922808	0.0348887
	Pknox1__ENSMUSG00000006705.12	-0.116216	0.922808	0.0348887
	Gmnn__ENSMUSG00000006715.11	-0.0838039	0.922808	0.0348887
	Acot13__ENSMUSG00000006717.7	-0.0789504	0.922808	0.0348887
	Cyp27b1__ENSMUSG00000006724.12	0.0697095	0.922808	0.0348887
	Cdk4__ENSMUSG00000006728.12	-0.0914016	0.922808	0.0348887
	Kif5b__ENSMUSG00000006740.13	-0.0701289	0.922808	0.0348887
	Tph2__ENSMUSG00000006764.8	0.0702565	0.922808	0.0348887
	Krt23__ENSMUSG00000006777.7	-0.257799	0.922808	0.0348887
	Cnp__ENSMUSG00000006782.16	-0.169893	0.922808	0.0348887
	Ttc25__ENSMUSG00000006784.14	-0.134692	0.922808	0.0348887
	Sulf2__ENSMUSG00000006800.14	0.0899185	0.922808	0.0348887
	Sod2__ENSMUSG00000006818.4	-0.127725	0.922808	0.0348887
	Stambp__ENSMUSG00000006906.10	0.0939203	0.922808	0.0348887
	Ctnnb1__ENSMUSG00000006932.17	-0.090482	0.922808	0.0348887
	Eif1b__ENSMUSG00000006941.5	-0.111128	0.922808	0.0348887
	Chrd__ENSMUSG00000006958.14	0.0994139	0.922808	0.0348887
	Psmd2__ENSMUSG00000006998.16	-0.0846594	0.922808	0.0348887
	Hspa1l__ENSMUSG00000007033.4	-0.0893466	0.922808	0.0348887
	Slc44a4__ENSMUSG00000007034.15	-0.122757	0.922808	0.0348887
	Msh5__ENSMUSG00000007035.15	0.174855	0.922808	0.0348887
	Clic1__ENSMUSG00000007041.9	-0.10352	0.922808	0.0348887
	Pole__ENSMUSG00000007080.14	0.0912657	0.922808	0.0348887
	Atp1a4__ENSMUSG00000007107.6	0.0592748	0.922808	0.0348887
	Casq1__ENSMUSG00000007122.11	0.113678	0.922808	0.0348887
	Mrpl49__ENSMUSG00000007338.9	-0.0768311	0.922808	0.0348887
	Dennd2c__ENSMUSG00000007379.15	-0.133189	0.922808	0.0348887
	Gatad1__ENSMUSG00000007415.15	-0.094526	0.922808	0.0348887
	RP24-324D14.1__ENSMUSG00000007457.3	-0.0550179	0.922808	0.0348887
	M6pr__ENSMUSG00000007458.14	-0.0951265	0.922808	0.0348887
	Ppp2r1a__ENSMUSG00000007564.15	-0.0707085	0.922808	0.0348887
	Hapln4__ENSMUSG00000007594.10	0.100984	0.922808	0.0348887
	Dus3l__ENSMUSG00000007603.8	0.0616559	0.922808	0.0348887
	Tgfbr1__ENSMUSG00000007613.15	-0.170424	0.922808	0.0348887
	Homer1__ENSMUSG00000007617.18	-0.0658664	0.922808	0.0348887
	Gabrb2__ENSMUSG00000007653.12	0.0956652	0.922808	0.0348887
	Cav1__ENSMUSG00000007655.16	-0.161012	0.922808	0.0348887
	Bcl2l1__ENSMUSG00000007659.18	-0.0685595	0.922808	0.0348887
	Dio2__ENSMUSG00000007682.6	-0.0955353	0.922808	0.0348887
	Cct4__ENSMUSG00000007739.10	-0.0930824	0.922808	0.0348887
	RP23-79E13.7__ENSMUSG00000007777.9	-0.111463	0.922808	0.0348887
	Cpt1c__ENSMUSG00000007783.10	0.124387	0.922808	0.0348887
	Rhoa__ENSMUSG00000007815.13	-0.0604743	0.922808	0.0348887
	Aldh16a1__ENSMUSG00000007833.15	-0.0807174	0.922808	0.0348887
	Prrg2__ENSMUSG00000007837.11	-0.0755916	0.922808	0.0348887
	Tcap__ENSMUSG00000007877.2	0.0442308	0.922808	0.0348887
	Arid1a__ENSMUSG00000007880.16	0.0879986	0.922808	0.0348887
	Ctsd__ENSMUSG00000007891.16	-0.168276	0.922808	0.0348887
	Rplp1__ENSMUSG00000007892.8	-0.158618	0.922808	0.0348887
	Cabs1__ENSMUSG00000007907.4	-0.0552824	0.922808	0.0348887
	Abhd8__ENSMUSG00000007950.9	-0.109044	0.922808	0.0348887
	Ift22__ENSMUSG00000007987.12	-0.0857127	0.922808	0.0348887
	AC152939.5__ENSMUSG00000008028.15	0.109212	0.922808	0.0348887
	Mid1ip1__ENSMUSG00000008035.12	-0.0968823	0.922808	0.0348887
	Fgfrl1__ENSMUSG00000008090.14	-0.0797234	0.922808	0.0348887
	Fhl2__ENSMUSG00000008136.14	-0.240407	0.922808	0.0348887
	Clstn3__ENSMUSG00000008153.11	0.0819214	0.922808	0.0348887
	Fnbp4__ENSMUSG00000008200.14	0.104722	0.922808	0.0348887
	Cers4__ENSMUSG00000008206.16	-0.0581476	0.922808	0.0348887
	Scrn3__ENSMUSG00000008226.14	-0.11013	0.922808	0.0348887
	Phax__ENSMUSG00000008301.11	-0.0959103	0.922808	0.0348887
	AC090443.3__ENSMUSG00000008307.11	0.185421	0.922808	0.0348887
	Snrpb2__ENSMUSG00000008333.12	-0.0874892	0.922808	0.0348887
	Ubc__ENSMUSG00000008348.9	0.11073	0.922808	0.0348887
	Sertad1__ENSMUSG00000008384.8	-0.159636	0.922808	0.0348887
	Carhsp1__ENSMUSG00000008393.9	-0.131593	0.922808	0.0348887
	Fut1__ENSMUSG00000008461.6	-0.0942111	0.922808	0.0348887
	Arpc5__ENSMUSG00000008475.13	-0.0959067	0.922808	0.0348887
	Rnf151__ENSMUSG00000008482.8	0.0950145	0.922808	0.0348887
	Pou2f2__ENSMUSG00000008496.19	0.15516	0.922808	0.0348887
	Rbfox1__ENSMUSG00000008658.16	0.0989022	0.922808	0.0348887
	Rps18__ENSMUSG00000008668.14	-0.127647	0.922808	0.0348887
	Rpl10__ENSMUSG00000008682.13	-0.144168	0.922808	0.0348887
	Ncaph2__ENSMUSG00000008690.15	-0.0683224	0.922808	0.0348887
	Gprc5b__ENSMUSG00000008734.9	-0.0945585	0.922808	0.0348887
	Man1a2__ENSMUSG00000008763.16	-0.138229	0.922808	0.0348887
	Ceacam5__ENSMUSG00000008789.10	0.0516343	0.922808	0.0348887
	Rala__ENSMUSG00000008859.8	-0.0947318	0.922808	0.0348887
	Vdac3__ENSMUSG00000008892.12	-0.103619	0.922808	0.0348887
	Gabpa__ENSMUSG00000008976.16	-0.116574	0.922808	0.0348887
	Dynll1__ENSMUSG00000009013.5	-0.170071	0.922808	0.0348887
	Pdcl__ENSMUSG00000009030.14	-0.0854851	0.922808	0.0348887
	Rsph14__ENSMUSG00000009070.14	-0.163723	0.922808	0.0348887
	Zmat5__ENSMUSG00000009076.10	-0.0951618	0.922808	0.0348887
	Ap1b1__ENSMUSG00000009090.17	-0.0635169	0.922808	0.0348887
	RP23-280M4.1__ENSMUSG00000009114.17	-0.194954	0.922808	0.0348887
	Prr29__ENSMUSG00000009210.10	-0.193797	0.922808	0.0348887
	Trpm5__ENSMUSG00000009246.14	-0.0873351	0.922808	0.0348887
	Pttg1ip__ENSMUSG00000009291.13	-0.150845	0.922808	0.0348887
	Trpm2__ENSMUSG00000009292.18	0.196613	0.922808	0.0348887
	Ube2g2__ENSMUSG00000009293.17	-0.0844989	0.922808	0.0348887
	Mpo__ENSMUSG00000009350.13	0.123149	0.922808	0.0348887
	Met__ENSMUSG00000009376.15	-0.129108	0.922808	0.0348887
	Slc16a12__ENSMUSG00000009378.3	-0.142811	0.922808	0.0348887
	Syn2__ENSMUSG00000009394.13	0.0892774	0.922808	0.0348887
	Elk1__ENSMUSG00000009406.13	0.111726	0.922808	0.0348887
	Tnpo1__ENSMUSG00000009470.17	-0.09583	0.922808	0.0348887
	Kcnq1__ENSMUSG00000009545.14	-0.169026	0.922808	0.0348887
	Srp14__ENSMUSG00000009549.14	-0.0784005	0.922808	0.0348887
	Tor2a__ENSMUSG00000009563.16	-0.129552	0.922808	0.0348887
	Cbx5__ENSMUSG00000009575.14	-0.086367	0.922808	0.0348887
	Apobec3__ENSMUSG00000009585.18	0.203219	0.922808	0.0348887
	Sardh__ENSMUSG00000009614.16	-0.139484	0.922808	0.0348887
	Vav2__ENSMUSG00000009621.18	0.126134	0.922808	0.0348887
	Ppp2cb__ENSMUSG00000009630.10	-0.112203	0.922808	0.0348887
	Mcu__ENSMUSG00000009647.13	-0.0563399	0.922808	0.0348887
	Tex11__ENSMUSG00000009670.11	0.0309727	0.922808	0.0348887
	Kcnd1__ENSMUSG00000009731.4	0.240175	0.922808	0.0348887
	Pou6f1__ENSMUSG00000009739.17	0.0723939	0.922808	0.0348887
	Ick__ENSMUSG00000009828.15	-0.0813705	0.922808	0.0348887
	Sdhb__ENSMUSG00000009863.14	-0.119253	0.922808	0.0348887
	Snap47__ENSMUSG00000009894.15	-0.0874342	0.922808	0.0348887
	Kdsr__ENSMUSG00000009905.5	-0.0902117	0.922808	0.0348887
	Vps4b__ENSMUSG00000009907.17	-0.0555983	0.922808	0.0348887
	Rps25__ENSMUSG00000009927.9	-0.0973325	0.922808	0.0348887
	Aldh3a2__ENSMUSG00000010025.19	-0.105874	0.922808	0.0348887
	Tmem115__ENSMUSG00000010045.2	-0.147512	0.922808	0.0348887
	Hyal2__ENSMUSG00000010047.12	-0.147958	0.922808	0.0348887
	Ifrd2__ENSMUSG00000010048.10	-0.0973651	0.922808	0.0348887
	Slc38a3__ENSMUSG00000010064.15	0.193429	0.922808	0.0348887
	Epn3__ENSMUSG00000010080.15	-0.108022	0.922808	0.0348887
	Pifo__ENSMUSG00000010136.14	-0.129499	0.922808	0.0348887
	RP23-185A18.9__ENSMUSG00000010277.7	-0.0976333	0.922808	0.0348887
	AC161207.1__ENSMUSG00000010290.7	-0.0900262	0.922808	0.0348887
	Tex14__ENSMUSG00000010342.16	-0.119584	0.922808	0.0348887
	Ifi35__ENSMUSG00000010358.13	-0.147611	0.922808	0.0348887
	Rdm1__ENSMUSG00000010362.9	-0.117268	0.922808	0.0348887
	Gosr1__ENSMUSG00000010392.8	-0.105438	0.922808	0.0348887
	Mrpl52__ENSMUSG00000010406.12	-0.0724811	0.922808	0.0348887
	Eya4__ENSMUSG00000010461.15	-0.054255	0.922808	0.0348887
	Myt1__ENSMUSG00000010505.16	-0.0675454	0.922808	0.0348887
	Faf1__ENSMUSG00000010517.7	-0.0701924	0.922808	0.0348887
	RP23-41J14.5__ENSMUSG00000010529.6	0.0905814	0.922808	0.0348887
	Mettl16__ENSMUSG00000010554.14	-0.0950192	0.922808	0.0348887
	Pigyl__ENSMUSG00000010607.8	-0.199943	0.922808	0.0348887
	Grid2ip__ENSMUSG00000010825.17	0.0767711	0.922808	0.0348887
	Apip__ENSMUSG00000010911.12	-0.106763	0.922808	0.0348887
	Vac14__ENSMUSG00000010936.11	0.0582227	0.922808	0.0348887
	Tbrg1__ENSMUSG00000011114.18	-0.0870906	0.922808	0.0348887
	Cfap161__ENSMUSG00000011154.17	-0.163608	0.922808	0.0348887
	Brf1__ENSMUSG00000011158.8	0.0630042	0.922808	0.0348887
	Odc1__ENSMUSG00000011179.8	-0.0831669	0.922808	0.0348887
	Adam19__ENSMUSG00000011256.16	0.0821427	0.922808	0.0348887
	Plin5__ENSMUSG00000011305.11	-0.123091	0.922808	0.0348887
	Dhdh__ENSMUSG00000011382.8	-0.173341	0.922808	0.0348887
	Cpb1__ENSMUSG00000011463.5	0.0371037	0.922808	0.0348887
	Slc25a41__ENSMUSG00000011486.14	0.0616658	0.922808	0.0348887
	Fuz__ENSMUSG00000011658.16	0.0803381	0.922808	0.0348887
	Sptbn4__ENSMUSG00000011751.16	0.131819	0.922808	0.0348887
	Pgam1__ENSMUSG00000011752.6	-0.10898	0.922808	0.0348887
	Evi5l__ENSMUSG00000011832.15	0.119509	0.922808	0.0348887
	Bnip2__ENSMUSG00000011958.17	-0.0710025	0.922808	0.0348887
	Ccnt1__ENSMUSG00000011960.12	-0.0745302	0.922808	0.0348887
	Med15__ENSMUSG00000012114.17	0.0926183	0.922808	0.0348887
	Dhdds__ENSMUSG00000012117.13	-0.0642151	0.922808	0.0348887
	Ubxn11__ENSMUSG00000012126.16	0.0720253	0.922808	0.0348887
	Mogat1__ENSMUSG00000012187.13	-0.125479	0.922808	0.0348887
	Wnt8a__ENSMUSG00000012282.2	0.0964381	0.922808	0.0348887
	Ehf__ENSMUSG00000012350.15	-0.120403	0.922808	0.0348887
	Rpl15__ENSMUSG00000012405.16	-0.0919039	0.922808	0.0348887
	Tmem167__ENSMUSG00000012422.14	-0.0567235	0.922808	0.0348887
	Acpt__ENSMUSG00000012777.14	0.132449	0.922808	0.0348887
	Cdh23__ENSMUSG00000012819.15	0.105806	0.922808	0.0348887
	Rps5__ENSMUSG00000012848.15	-0.0971071	0.922808	0.0348887
	Adgrl1__ENSMUSG00000013033.16	0.0725471	0.922808	0.0348887
	Amotl1__ENSMUSG00000013076.17	-0.0702453	0.922808	0.0348887
	RP23-111C21.6__ENSMUSG00000013158.6	0.0636569	0.922808	0.0348887
	Ptprs__ENSMUSG00000013236.17	0.0638079	0.922808	0.0348887
	Fer1l4__ENSMUSG00000013338.16	0.099747	0.922808	0.0348887
	Iglon5__ENSMUSG00000013367.5	0.130545	0.922808	0.0348887
	B4galnt2__ENSMUSG00000013418.8	0.158469	0.922808	0.0348887
	Zfp651__ENSMUSG00000013419.7	-0.093302	0.922808	0.0348887
	Bcas1__ENSMUSG00000013523.13	-0.117176	0.922808	0.0348887
	RP23-106N22.1__ENSMUSG00000013562.12	0.088888	0.922808	0.0348887
	Aldh1a2__ENSMUSG00000013584.5	-0.168348	0.922808	0.0348887
	Atraid__ENSMUSG00000013622.15	-0.0730679	0.922808	0.0348887
	Atad1__ENSMUSG00000013662.5	-0.0920775	0.922808	0.0348887
	Pten__ENSMUSG00000013663.7	-0.0590176	0.922808	0.0348887
	Pea15a__ENSMUSG00000013698.12	-0.104824	0.922808	0.0348887
	Timm23__ENSMUSG00000013701.13	-0.10808	0.922808	0.0348887
	Trnt1__ENSMUSG00000013736.16	-0.100295	0.922808	0.0348887
	Ly6g6e__ENSMUSG00000013766.11	-0.117706	0.922808	0.0348887
	Elof1__ENSMUSG00000013822.7	-0.146455	0.922808	0.0348887
	Tmem259__ENSMUSG00000013858.14	0.0690988	0.922808	0.0348887
	Rnf170__ENSMUSG00000013878.18	-0.0835474	0.922808	0.0348887
	Dedd__ENSMUSG00000013973.12	0.121772	0.922808	0.0348887
	Pax5__ENSMUSG00000014030.15	0.0910113	0.922808	0.0348887
	Tctex1d2__ENSMUSG00000014075.15	-0.140914	0.922808	0.0348887
	Chp1__ENSMUSG00000014077.13	-0.10013	0.922808	0.0348887
	Sval2__ENSMUSG00000014104.12	-0.0406093	0.922808	0.0348887
	Zfp385c__ENSMUSG00000014198.15	0.123436	0.922808	0.0348887
	Cacybp__ENSMUSG00000014226.10	-0.105314	0.922808	0.0348887
	Zswim7__ENSMUSG00000014243.5	-0.19632	0.922808	0.0348887
	Ndufa2__ENSMUSG00000014294.4	-0.138297	0.922808	0.0348887
	Bicc1__ENSMUSG00000014329.14	-0.0939412	0.922808	0.0348887
	Ube2z__ENSMUSG00000014349.7	-0.0894042	0.922808	0.0348887
	Tsg101__ENSMUSG00000014402.15	-0.0729945	0.922808	0.0348887
	Ankrd52__ENSMUSG00000014498.9	0.166223	0.922808	0.0348887
	Tmbim7__ENSMUSG00000014529.9	0.0613762	0.922808	0.0348887
	Klra17__ENSMUSG00000014543.14	0.196182	0.922808	0.0348887
	Wdfy2__ENSMUSG00000014547.10	-0.0576971	0.922808	0.0348887
	Rbsn__ENSMUSG00000014550.14	-0.0576196	0.922808	0.0348887
	Dguok__ENSMUSG00000014554.13	0.06572	0.922808	0.0348887
	Slc25a11__ENSMUSG00000014606.14	-0.103184	0.922808	0.0348887
	Chrne__ENSMUSG00000014609.16	0.0872244	0.922808	0.0348887
	Cmc2__ENSMUSG00000014633.15	-0.0911103	0.922808	0.0348887
	Psmb1__ENSMUSG00000014769.10	-0.131657	0.922808	0.0348887
	Fhod1__ENSMUSG00000014778.10	0.126233	0.922808	0.0348887
	Slc9a5__ENSMUSG00000014786.8	0.12828	0.922808	0.0348887
	RP23-127B8.5__ENSMUSG00000014837.15	0.181537	0.922808	0.0348887
	Tppp3__ENSMUSG00000014846.12	-0.196444	0.922808	0.0348887
	Adamts13__ENSMUSG00000014852.16	0.0795987	0.922808	0.0348887
	Surf4__ENSMUSG00000014867.9	-0.124644	0.922808	0.0348887
	Dnajb9__ENSMUSG00000014905.4	-0.197752	0.922808	0.0348887
	Naf1__ENSMUSG00000014907.10	-0.0906836	0.922808	0.0348887
	Yes1__ENSMUSG00000014932.15	-0.126013	0.922808	0.0348887
	Ppp1cb__ENSMUSG00000014956.15	-0.079326	0.922808	0.0348887
	Gorasp2__ENSMUSG00000014959.12	-0.105334	0.922808	0.0348887
	Oc90__ENSMUSG00000015001.17	0.0943633	0.922808	0.0348887
	Trappc2l__ENSMUSG00000015013.9	-0.102882	0.922808	0.0348887
	Acsf3__ENSMUSG00000015016.8	0.125072	0.922808	0.0348887
	Ddx19a__ENSMUSG00000015023.7	-0.109915	0.922808	0.0348887
	Edf1__ENSMUSG00000015092.9	-0.0790885	0.922808	0.0348887
	Clic3__ENSMUSG00000015093.15	-0.105292	0.922808	0.0348887
	Slc25a13__ENSMUSG00000015112.15	-0.111078	0.922808	0.0348887
	Unkl__ENSMUSG00000015127.14	-0.095628	0.922808	0.0348887
	Actn1__ENSMUSG00000015143.15	-0.0783805	0.922808	0.0348887
	Sirt2__ENSMUSG00000015149.14	-0.0894963	0.922808	0.0348887
	Mtmr1__ENSMUSG00000015214.14	-0.0707241	0.922808	0.0348887
	Nipsnap3b__ENSMUSG00000015247.10	-0.116292	0.922808	0.0348887
	Lage3__ENSMUSG00000015289.4	-0.0969021	0.922808	0.0348887
	Gadd45b__ENSMUSG00000015312.9	-0.111243	0.922808	0.0348887
	Slamf6__ENSMUSG00000015314.10	0.0822309	0.922808	0.0348887
	Slamf1__ENSMUSG00000015316.11	0.0676229	0.922808	0.0348887
	Endog__ENSMUSG00000015337.5	0.223877	0.922808	0.0348887
	Golga7__ENSMUSG00000015341.17	-0.0867333	0.922808	0.0348887
	Cd48__ENSMUSG00000015355.13	0.0998889	0.922808	0.0348887
	Clpx__ENSMUSG00000015357.10	-0.100796	0.922808	0.0348887
	Trabd__ENSMUSG00000015363.13	-0.0964511	0.922808	0.0348887
	Mov10l1__ENSMUSG00000015365.15	0.0952343	0.922808	0.0348887
	Dennd6b__ENSMUSG00000015377.10	0.189832	0.922808	0.0348887
	Cd83__ENSMUSG00000015396.4	-0.166049	0.922808	0.0348887
	Ace2__ENSMUSG00000015405.15	-0.205107	0.922808	0.0348887
	C4a__ENSMUSG00000015451.16	0.171728	0.922808	0.0348887
	Notch4__ENSMUSG00000015468.14	0.125564	0.922808	0.0348887
	Prrt1__ENSMUSG00000015476.6	0.0753821	0.922808	0.0348887
	Cacfd1__ENSMUSG00000015488.14	0.0925924	0.922808	0.0348887
	Itga2__ENSMUSG00000015533.9	0.136473	0.922808	0.0348887
	Mocs2__ENSMUSG00000015536.14	-0.0720302	0.922808	0.0348887
	Nat9__ENSMUSG00000015542.17	-0.114318	0.922808	0.0348887
	Atp6v0e__ENSMUSG00000015575.14	-0.191377	0.922808	0.0348887
	Ttbk1__ENSMUSG00000015599.9	0.0857323	0.922808	0.0348887
	Srf__ENSMUSG00000015605.5	-0.141417	0.922808	0.0348887
	Gata3__ENSMUSG00000015619.10	0.0657703	0.922808	0.0348887
	Gata5__ENSMUSG00000015627.5	0.0633154	0.922808	0.0348887
	Lama5__ENSMUSG00000015647.9	0.104468	0.922808	0.0348887
	Steap1__ENSMUSG00000015652.9	-0.10001	0.922808	0.0348887
	Serac1__ENSMUSG00000015659.12	0.13951	0.922808	0.0348887
	Psma2__ENSMUSG00000015671.11	-0.102665	0.922808	0.0348887
	Mrpl32__ENSMUSG00000015672.4	-0.0869052	0.922808	0.0348887
	Prune__ENSMUSG00000015711.8	-0.0759753	0.922808	0.0348887
	Cers2__ENSMUSG00000015714.11	-0.0873052	0.922808	0.0348887
	Capza2__ENSMUSG00000015733.13	-0.0971313	0.922808	0.0348887
	Anp32e__ENSMUSG00000015749.12	-0.0907758	0.922808	0.0348887
	Aph1a__ENSMUSG00000015750.15	-0.114881	0.922808	0.0348887
	Med22__ENSMUSG00000015776.12	-0.0813592	0.922808	0.0348887
	Surf1__ENSMUSG00000015790.16	-0.127731	0.922808	0.0348887
	Med28__ENSMUSG00000015804.14	-0.0936943	0.922808	0.0348887
	Tnr__ENSMUSG00000015829.13	0.19709	0.922808	0.0348887
	Sqstm1__ENSMUSG00000015837.15	-0.0906984	0.922808	0.0348887
	Rxra__ENSMUSG00000015846.14	-0.07701	0.922808	0.0348887
	Fcrls__ENSMUSG00000015852.13	-0.181436	0.922808	0.0348887
	Gatsl2__ENSMUSG00000015944.9	0.0849451	0.922808	0.0348887
	Adss__ENSMUSG00000015961.8	-0.147042	0.922808	0.0348887
	AC115818.1__ENSMUSG00000015962.5	-0.187161	0.922808	0.0348887
	Fnta__ENSMUSG00000015994.10	-0.0761803	0.922808	0.0348887
	Fli1__ENSMUSG00000016087.13	-0.118729	0.922808	0.0348887
	Tenm1__ENSMUSG00000016150.15	0.0879745	0.922808	0.0348887
	Atp5e__ENSMUSG00000016252.7	-0.128626	0.922808	0.0348887
	Ctsz__ENSMUSG00000016256.10	-0.14552	0.922808	0.0348887
	Prelid3b__ENSMUSG00000016257.15	-0.0668426	0.922808	0.0348887
	Ube2a__ENSMUSG00000016308.12	-0.063886	0.922808	0.0348887
	Slc25a5__ENSMUSG00000016319.3	-0.148486	0.922808	0.0348887
	Ppdpf__ENSMUSG00000016344.14	-0.0908445	0.922808	0.0348887
	Kcnq2__ENSMUSG00000016346.17	0.143937	0.922808	0.0348887
	Pls3__ENSMUSG00000016382.15	-0.115057	0.922808	0.0348887
	Mpped2__ENSMUSG00000016386.15	0.247977	0.922808	0.0348887
	Nkap__ENSMUSG00000016409.4	-0.14076	0.922808	0.0348887
	Wt1__ENSMUSG00000016458.14	0.0606992	0.922808	0.0348887
	Cd46__ENSMUSG00000016493.13	0.262118	0.922808	0.0348887
	Cd34__ENSMUSG00000016494.9	-0.1076	0.922808	0.0348887
	Cd274__ENSMUSG00000016496.7	0.141614	0.922808	0.0348887
	Mtif3__ENSMUSG00000016510.11	-0.112311	0.922808	0.0348887
	Lnx2__ENSMUSG00000016520.7	-0.122471	0.922808	0.0348887
	Mapkapk2__ENSMUSG00000016528.10	-0.0752276	0.922808	0.0348887
	Il10__ENSMUSG00000016529.5	0.051885	0.922808	0.0348887
	Lamp2__ENSMUSG00000016534.15	-0.163907	0.922808	0.0348887
	H3f3b__ENSMUSG00000016559.14	-0.131405	0.922808	0.0348887
	Pacsin2__ENSMUSG00000016664.16	-0.0979764	0.922808	0.0348887
	Bik__ENSMUSG00000016758.4	0.0933887	0.922808	0.0348887
	Tox4__ENSMUSG00000016831.12	-0.0843039	0.922808	0.0348887
	Sulf1__ENSMUSG00000016918.15	-0.128496	0.922808	0.0348887
	Plcg1__ENSMUSG00000016933.17	0.132876	0.922808	0.0348887
	Kctd5__ENSMUSG00000016946.5	-0.11626	0.922808	0.0348887
	Etaa1__ENSMUSG00000016984.7	-0.0760419	0.922808	0.0348887
	Slpi__ENSMUSG00000017002.14	-0.131252	0.922808	0.0348887
	Rbpjl__ENSMUSG00000017007.9	0.0813257	0.922808	0.0348887
	Sdc4__ENSMUSG00000017009.3	-0.214869	0.922808	0.0348887
	Il13ra1__ENSMUSG00000017057.9	-0.155861	0.922808	0.0348887
	Nbr1__ENSMUSG00000017119.19	-0.0807846	0.922808	0.0348887
	Cntnap1__ENSMUSG00000017167.6	0.169482	0.922808	0.0348887
	Coa3__ENSMUSG00000017188.3	-0.160705	0.922808	0.0348887
	Gsdma__ENSMUSG00000017204.4	0.0679301	0.922808	0.0348887
	Med24__ENSMUSG00000017210.14	-0.0659093	0.922808	0.0348887
	Gsdma2__ENSMUSG00000017211.14	0.0395909	0.922808	0.0348887
	Glod4__ENSMUSG00000017286.15	-0.135064	0.922808	0.0348887
	Vtn__ENSMUSG00000017344.4	0.180277	0.922808	0.0348887
	Aldoc__ENSMUSG00000017390.15	-0.147674	0.922808	0.0348887
	Rpl19__ENSMUSG00000017404.12	-0.0653099	0.922808	0.0348887
	Nek8__ENSMUSG00000017405.14	-0.0965876	0.922808	0.0348887
	Cacnb4__ENSMUSG00000017412.15	0.0781956	0.922808	0.0348887
	Plxdc1__ENSMUSG00000017417.14	0.0944191	0.922808	0.0348887
	Arl5b__ENSMUSG00000017418.13	-0.0975907	0.922808	0.0348887
	Pipox__ENSMUSG00000017453.4	0.16598	0.922808	0.0348887
	Timp2__ENSMUSG00000017466.9	-0.0801134	0.922808	0.0348887
	Top2b__ENSMUSG00000017485.11	-0.083379	0.922808	0.0348887
	Rarb__ENSMUSG00000017491.9	-0.0899423	0.922808	0.0348887
	Igfbp4__ENSMUSG00000017493.12	-0.130008	0.922808	0.0348887
	Cdc6__ENSMUSG00000017499.15	0.116479	0.922808	0.0348887
	Suz12__ENSMUSG00000017548.15	-0.0620842	0.922808	0.0348887
	Atad5__ENSMUSG00000017550.14	0.0697245	0.922808	0.0348887
	Krt27__ENSMUSG00000017588.2	0.07004	0.922808	0.0348887
	Tnfaip1__ENSMUSG00000017615.12	-0.115457	0.922808	0.0348887
	Rab11fip4__ENSMUSG00000017639.13	-0.0650472	0.922808	0.0348887
	Cd40__ENSMUSG00000017652.16	0.125571	0.922808	0.0348887
	Elmo2__ENSMUSG00000017670.16	0.0663369	0.922808	0.0348887
	Ttpal__ENSMUSG00000017679.16	-0.10493	0.922808	0.0348887
	Rhot1__ENSMUSG00000017686.16	-0.056982	0.922808	0.0348887
	Ada__ENSMUSG00000017697.3	0.102304	0.922808	0.0348887
	Serinc3__ENSMUSG00000017707.9	-0.0914214	0.922808	0.0348887
	Trp53tg5__ENSMUSG00000017720.2	0.141584	0.922808	0.0348887
	Pigt__ENSMUSG00000017721.15	0.0784691	0.922808	0.0348887
	Wfdc2__ENSMUSG00000017723.11	-0.270076	0.922808	0.0348887
	Dbndd2__ENSMUSG00000017734.15	-0.158909	0.922808	0.0348887
	Slc12a5__ENSMUSG00000017740.17	0.240037	0.922808	0.0348887
	Ghdc__ENSMUSG00000017747.13	-0.0881282	0.922808	0.0348887
	Pltp__ENSMUSG00000017754.13	-0.151267	0.922808	0.0348887
	Slc12a7__ENSMUSG00000017756.9	0.0743672	0.922808	0.0348887
	Ctsa__ENSMUSG00000017760.16	-0.0950303	0.922808	0.0348887
	Myo1c__ENSMUSG00000017774.19	-0.070131	0.922808	0.0348887
	Crk__ENSMUSG00000017776.15	-0.128285	0.922808	0.0348887
	Cox7c__ENSMUSG00000017778.14	-0.0951433	0.922808	0.0348887
	Mlx__ENSMUSG00000017801.15	-0.0774791	0.922808	0.0348887
	Rab5a__ENSMUSG00000017831.7	-0.0899606	0.922808	0.0348887
	Nkiras2__ENSMUSG00000017837.12	-0.0926475	0.922808	0.0348887
	Ppp2r5c__ENSMUSG00000017843.14	-0.0761969	0.922808	0.0348887
	B4galt5__ENSMUSG00000017929.13	0.093705	0.922808	0.0348887
	Hnf4a__ENSMUSG00000017950.16	0.0545383	0.922808	0.0348887
	Cadps2__ENSMUSG00000017978.18	-0.0922036	0.922808	0.0348887
	Ddx27__ENSMUSG00000017999.16	-0.0808264	0.922808	0.0348887
	Cyth3__ENSMUSG00000018001.18	-0.0768127	0.922808	0.0348887
	Med13l__ENSMUSG00000018076.12	0.0995493	0.922808	0.0348887
	Baiap2l2__ENSMUSG00000018126.15	0.0952086	0.922808	0.0348887
	Mafk__ENSMUSG00000018143.10	-0.191746	0.922808	0.0348887
	Erbb3__ENSMUSG00000018166.8	-0.118345	0.922808	0.0348887
	Vmp1__ENSMUSG00000018171.9	-0.118468	0.922808	0.0348887
	Pmp22__ENSMUSG00000018217.12	-0.122632	0.922808	0.0348887
	Psmb6__ENSMUSG00000018286.6	-0.100253	0.922808	0.0348887
	Spag7__ENSMUSG00000018287.12	-0.0820866	0.922808	0.0348887
	Pfn1__ENSMUSG00000018293.4	-0.106631	0.922808	0.0348887
	Gpx3__ENSMUSG00000018339.11	-0.237766	0.922808	0.0348887
	Anxa6__ENSMUSG00000018340.13	-0.140549	0.922808	0.0348887
	Kpna2__ENSMUSG00000018362.14	-0.0944036	0.922808	0.0348887
	Smurf2__ENSMUSG00000018363.16	-0.110063	0.922808	0.0348887
	Mtmr4__ENSMUSG00000018401.17	-0.12168	0.922808	0.0348887
	Gid4__ENSMUSG00000018415.14	-0.0806659	0.922808	0.0348887
	Myo1b__ENSMUSG00000018417.14	-0.0756716	0.922808	0.0348887
	Dhx40__ENSMUSG00000018425.18	-0.0751668	0.922808	0.0348887
	Nol11__ENSMUSG00000018433.14	-0.0606707	0.922808	0.0348887
	Derl2__ENSMUSG00000018442.13	-0.0706669	0.922808	0.0348887
	Chd3__ENSMUSG00000018474.17	-0.0837357	0.922808	0.0348887
	Kdm6b__ENSMUSG00000018476.7	0.0909667	0.922808	0.0348887
	Appbp2__ENSMUSG00000018481.9	-0.0805344	0.922808	0.0348887
	Wnt9b__ENSMUSG00000018486.2	0.0354934	0.922808	0.0348887
	Adora2b__ENSMUSG00000018500.2	-0.235841	0.922808	0.0348887
	Pcgf2__ENSMUSG00000018537.16	0.186508	0.922808	0.0348887
	Cwc25__ENSMUSG00000018541.10	-0.057934	0.922808	0.0348887
	Trim37__ENSMUSG00000018548.15	-0.0628142	0.922808	0.0348887
	Ybx2__ENSMUSG00000018554.13	0.116181	0.922808	0.0348887
	Elp5__ENSMUSG00000018565.17	-0.0735932	0.922808	0.0348887
	Gabarap__ENSMUSG00000018567.14	-0.124706	0.922808	0.0348887
	Cldn7__ENSMUSG00000018569.12	-0.113584	0.922808	0.0348887
	Phf23__ENSMUSG00000018572.10	-0.10178	0.922808	0.0348887
	Acadvl__ENSMUSG00000018574.14	-0.103039	0.922808	0.0348887
	Dnah11__ENSMUSG00000018581.15	0.100697	0.922808	0.0348887
	G3bp1__ENSMUSG00000018583.5	-0.132525	0.922808	0.0348887
	Atox1__ENSMUSG00000018585.9	-0.160199	0.922808	0.0348887
	Glra4__ENSMUSG00000018595.6	0.0893543	0.922808	0.0348887
	Tbx3__ENSMUSG00000018604.18	0.0909709	0.922808	0.0348887
	Mmp20__ENSMUSG00000018620.3	0.0278103	0.922808	0.0348887
	Crhr1__ENSMUSG00000018634.10	0.0832684	0.922808	0.0348887
	Dusp14__ENSMUSG00000018648.15	-0.101549	0.922808	0.0348887
	Tcaf3__ENSMUSG00000018656.5	0.0598753	0.922808	0.0348887
	Pnpo__ENSMUSG00000018659.12	-0.111883	0.922808	0.0348887
	Slc25a39__ENSMUSG00000018677.9	-0.0659793	0.922808	0.0348887
	Sp2__ENSMUSG00000018678.13	0.111903	0.922808	0.0348887
	Lhx1__ENSMUSG00000018698.15	0.0461498	0.922808	0.0348887
	Dync1h1__ENSMUSG00000018707.13	0.103931	0.922808	0.0348887
	Ndel1__ENSMUSG00000018736.14	-0.0857085	0.922808	0.0348887
	Atp5g3__ENSMUSG00000018770.9	-0.104938	0.922808	0.0348887
	Acsl1__ENSMUSG00000018796.13	-0.10603	0.922808	0.0348887
	Abca5__ENSMUSG00000018800.14	-0.0601868	0.922808	0.0348887
	Avpi1__ENSMUSG00000018821.3	-0.166682	0.922808	0.0348887
	Unc45b__ENSMUSG00000018845.14	0.0752797	0.922808	0.0348887
	Pank3__ENSMUSG00000018846.8	-0.154073	0.922808	0.0348887
	Sult4a1__ENSMUSG00000018865.9	-0.0806769	0.922808	0.0348887
	Pnpla5__ENSMUSG00000018868.4	0.0639333	0.922808	0.0348887
	Mrpl45__ENSMUSG00000018882.12	-0.0893656	0.922808	0.0348887
	Arrb1__ENSMUSG00000018909.15	0.104103	0.922808	0.0348887
	Med11__ENSMUSG00000018923.13	-0.126221	0.922808	0.0348887
	Alox15__ENSMUSG00000018924.6	-0.0969165	0.922808	0.0348887
	Heatr9__ENSMUSG00000018925.3	0.134834	0.922808	0.0348887
	Ywhah__ENSMUSG00000018965.11	-0.0781073	0.922808	0.0348887
	Fis1__ENSMUSG00000019054.13	-0.120043	0.922808	0.0348887
	Rab3d__ENSMUSG00000019066.13	-0.142606	0.922808	0.0348887
	Mfsd3__ENSMUSG00000019080.8	-0.104835	0.922808	0.0348887
	Atp6ap1__ENSMUSG00000019087.13	-0.0821188	0.922808	0.0348887
	Aldh3a1__ENSMUSG00000019102.10	-0.201926	0.922808	0.0348887
	Ccl9__ENSMUSG00000019122.8	-0.088368	0.922808	0.0348887
	Scrn1__ENSMUSG00000019124.10	-0.126705	0.922808	0.0348887
	Isyna1__ENSMUSG00000019139.10	-0.0947675	0.922808	0.0348887
	Rab5c__ENSMUSG00000019173.11	-0.109826	0.922808	0.0348887
	Styxl1__ENSMUSG00000019178.17	-0.179678	0.922808	0.0348887
	Mdh2__ENSMUSG00000019179.10	-0.118093	0.922808	0.0348887
	H13__ENSMUSG00000019188.16	-0.0839935	0.922808	0.0348887
	Scn1b__ENSMUSG00000019194.15	-0.150842	0.922808	0.0348887
	Atp6v1e1__ENSMUSG00000019210.10	-0.112796	0.922808	0.0348887
	Chtf18__ENSMUSG00000019214.13	0.0830974	0.922808	0.0348887
	Lhx9__ENSMUSG00000019230.14	0.0574586	0.922808	0.0348887
	Etnppl__ENSMUSG00000019232.14	0.0805072	0.922808	0.0348887
	Ppp1r12c__ENSMUSG00000019254.16	0.0543051	0.922808	0.0348887
	Ahr__ENSMUSG00000019256.17	-0.101465	0.922808	0.0348887
	Map1s__ENSMUSG00000019261.3	0.154745	0.922808	0.0348887
	Psmc3ip__ENSMUSG00000019303.14	-0.084302	0.922808	0.0348887
	Grb7__ENSMUSG00000019312.10	-0.0773985	0.922808	0.0348887
	Zfp687__ENSMUSG00000019338.13	0.0799703	0.922808	0.0348887
	RP24-202L5.2__ENSMUSG00000019362.8	-0.128347	0.922808	0.0348887
	Calm3__ENSMUSG00000019370.10	-0.0858992	0.922808	0.0348887
	Fkbp8__ENSMUSG00000019428.16	-0.0839668	0.922808	0.0348887
	Gipc1__ENSMUSG00000019433.9	-0.114333	0.922808	0.0348887
	Trip10__ENSMUSG00000019487.11	-0.0843556	0.922808	0.0348887
	Gyg__ENSMUSG00000019528.18	-0.0694278	0.922808	0.0348887
	Arid3a__ENSMUSG00000019564.12	-0.0882781	0.922808	0.0348887
	Mydgf__ENSMUSG00000019579.13	-0.119027	0.922808	0.0348887
	Cyb561__ENSMUSG00000019590.16	-0.0914555	0.922808	0.0348887
	Sema6a__ENSMUSG00000019647.16	0.14192	0.922808	0.0348887
	Ccdc12__ENSMUSG00000019659.8	-0.113013	0.922808	0.0348887
	Mrpl24__ENSMUSG00000019710.13	-0.0762551	0.922808	0.0348887
	Lyst__ENSMUSG00000019726.12	0.073846	0.922808	0.0348887
	Slc35e1__ENSMUSG00000019731.13	-0.060284	0.922808	0.0348887
	Calr3__ENSMUSG00000019732.14	-0.206423	0.922808	0.0348887
	Syne4__ENSMUSG00000019737.14	-0.0645057	0.922808	0.0348887
	Krt10__ENSMUSG00000019761.10	-0.116433	0.922808	0.0348887
	Iyd__ENSMUSG00000019762.4	-0.178536	0.922808	0.0348887
	Ccdc170__ENSMUSG00000019767.12	-0.143667	0.922808	0.0348887
	Vip__ENSMUSG00000019772.5	0.126759	0.922808	0.0348887
	Rgs17__ENSMUSG00000019775.17	0.174092	0.922808	0.0348887
	Frk__ENSMUSG00000019779.15	-0.164461	0.922808	0.0348887
	Clvs2__ENSMUSG00000019785.14	0.0582787	0.922808	0.0348887
	Trdn__ENSMUSG00000019787.9	0.129121	0.922808	0.0348887
	Snx3__ENSMUSG00000019804.12	-0.0878612	0.922808	0.0348887
	Ltv1__ENSMUSG00000019814.5	-0.137076	0.922808	0.0348887
	Cd164__ENSMUSG00000019818.15	-0.133696	0.922808	0.0348887
	Zbtb24__ENSMUSG00000019826.11	-0.0708429	0.922808	0.0348887
	Grm1__ENSMUSG00000019828.13	0.162016	0.922808	0.0348887
	Rab32__ENSMUSG00000019832.5	-0.085842	0.922808	0.0348887
	Gtf3c6__ENSMUSG00000019837.8	-0.076966	0.922808	0.0348887
	Lama4__ENSMUSG00000019846.11	-0.10173	0.922808	0.0348887
	Popdc3__ENSMUSG00000019848.14	0.0338835	0.922808	0.0348887
	Prep__ENSMUSG00000019849.11	-0.0664024	0.922808	0.0348887
	Perp__ENSMUSG00000019851.8	-0.109972	0.922808	0.0348887
	Arfgef3__ENSMUSG00000019852.7	0.168498	0.922808	0.0348887
	Hebp2__ENSMUSG00000019853.6	0.202274	0.922808	0.0348887
	Asf1a__ENSMUSG00000019857.7	-0.0726643	0.922808	0.0348887
	Gopc__ENSMUSG00000019861.15	-0.0699652	0.922808	0.0348887
	Vta1__ENSMUSG00000019868.16	-0.0827869	0.922808	0.0348887
	Smpdl3a__ENSMUSG00000019872.13	-0.152847	0.922808	0.0348887
	Reep3__ENSMUSG00000019873.8	-0.098203	0.922808	0.0348887
	Fabp7__ENSMUSG00000019874.11	-0.152522	0.922808	0.0348887
	Mgat4c__ENSMUSG00000019888.16	0.0575558	0.922808	0.0348887
	Ptprk__ENSMUSG00000019889.10	-0.100283	0.922808	0.0348887
	Lrriq1__ENSMUSG00000019892.13	-0.0848889	0.922808	0.0348887
	Sim1__ENSMUSG00000019913.4	0.0559068	0.922808	0.0348887
	P4ha1__ENSMUSG00000019916.14	-0.12068	0.922808	0.0348887
	Sept10__ENSMUSG00000019917.10	-0.0821598	0.922808	0.0348887
	Lims1__ENSMUSG00000019920.17	-0.100056	0.922808	0.0348887
	Dcn__ENSMUSG00000019929.16	-0.180605	0.922808	0.0348887
	Epyc__ENSMUSG00000019936.10	-0.19129	0.922808	0.0348887
	RP23-2A21.1__ENSMUSG00000019945.10	-0.155536	0.922808	0.0348887
	Arid5b__ENSMUSG00000019947.10	-0.101597	0.922808	0.0348887
	Dusp6__ENSMUSG00000019960.8	-0.177088	0.922808	0.0348887
	Kitl__ENSMUSG00000019966.18	-0.178922	0.922808	0.0348887
	Psen1__ENSMUSG00000019969.14	-0.0555254	0.922808	0.0348887
	Sgk1__ENSMUSG00000019970.15	-0.26219	0.922808	0.0348887
	Ikbip__ENSMUSG00000019975.12	-0.101984	0.922808	0.0348887
	Epb41l2__ENSMUSG00000019978.16	-0.12377	0.922808	0.0348887
	Ahi1__ENSMUSG00000019986.17	0.100971	0.922808	0.0348887
	Enpp3__ENSMUSG00000019989.8	-0.120102	0.922808	0.0348887
	Mtfr2__ENSMUSG00000019992.8	-0.116489	0.922808	0.0348887
	Map7__ENSMUSG00000019996.17	-0.0843614	0.922808	0.0348887
	Stx7__ENSMUSG00000019998.6	-0.0972604	0.922808	0.0348887
	Pex7__ENSMUSG00000020003.16	-0.115728	0.922808	0.0348887
	Ifngr1__ENSMUSG00000020009.13	-0.206796	0.922808	0.0348887
	Cdk17__ENSMUSG00000020015.10	-0.0760304	0.922808	0.0348887
	Snrpf__ENSMUSG00000020018.6	0.132075	0.922808	0.0348887
	Ntn4__ENSMUSG00000020019.4	-0.204635	0.922808	0.0348887
	Usp44__ENSMUSG00000020020.8	0.104197	0.922808	0.0348887
	Socs2__ENSMUSG00000020027.18	-0.0605294	0.922808	0.0348887
	Nudt4__ENSMUSG00000020029.6	-0.102431	0.922808	0.0348887
	Tcp11l2__ENSMUSG00000020034.7	-0.0768369	0.922808	0.0348887
	Cry1__ENSMUSG00000020038.10	-0.0693882	0.922808	0.0348887
	Timp3__ENSMUSG00000020044.13	-0.114282	0.922808	0.0348887
	Hsp90b1__ENSMUSG00000020048.13	-0.106578	0.922808	0.0348887
	Pah__ENSMUSG00000020051.17	0.0528337	0.922808	0.0348887
	Washc3__ENSMUSG00000020056.16	-0.0777018	0.922808	0.0348887
	Slc5a8__ENSMUSG00000020062.7	-0.150704	0.922808	0.0348887
	Sirt1__ENSMUSG00000020063.16	-0.0837214	0.922808	0.0348887
	Hnrnph3__ENSMUSG00000020069.16	0.0794346	0.922808	0.0348887
	Ddx21__ENSMUSG00000020075.8	-0.0747176	0.922808	0.0348887
	Srgn__ENSMUSG00000020077.14	-0.160971	0.922808	0.0348887
	Vps26a__ENSMUSG00000020078.16	-0.0883568	0.922808	0.0348887
	Hkdc1__ENSMUSG00000020080.8	0.0821041	0.922808	0.0348887
	Tacr2__ENSMUSG00000020081.5	0.0482816	0.922808	0.0348887
	Sar1a__ENSMUSG00000020088.10	-0.109407	0.922808	0.0348887
	Npffr1__ENSMUSG00000020090.7	0.0931436	0.922808	0.0348887
	Tbata__ENSMUSG00000020096.20	-0.155089	0.922808	0.0348887
	Sgpl1__ENSMUSG00000020097.14	-0.0918244	0.922808	0.0348887
	Vsir__ENSMUSG00000020101.14	-0.0849026	0.922808	0.0348887
	Slc16a7__ENSMUSG00000020102.15	-0.0959664	0.922808	0.0348887
	Anapc16__ENSMUSG00000020107.10	-0.0775942	0.922808	0.0348887
	Dnajb12__ENSMUSG00000020109.13	-0.0758821	0.922808	0.0348887
	Cand1__ENSMUSG00000020114.12	-0.0664569	0.922808	0.0348887
	Pno1__ENSMUSG00000020116.7	-0.137275	0.922808	0.0348887
	Plek__ENSMUSG00000020120.15	-0.061312	0.922808	0.0348887
	Srgap1__ENSMUSG00000020121.15	0.115364	0.922808	0.0348887
	Usp15__ENSMUSG00000020124.10	-0.0556606	0.922808	0.0348887
	Elane__ENSMUSG00000020125.7	0.0707763	0.922808	0.0348887
	Vps54__ENSMUSG00000020128.15	-0.0731776	0.922808	0.0348887
	Pcsk4__ENSMUSG00000020131.14	0.111234	0.922808	0.0348887
	RP23-341K9.1__ENSMUSG00000020133.8	-0.0976471	0.922808	0.0348887
	Peli1__ENSMUSG00000020134.13	-0.128346	0.922808	0.0348887
	Apc2__ENSMUSG00000020135.13	0.0773854	0.922808	0.0348887
	Thap2__ENSMUSG00000020137.5	-0.127334	0.922808	0.0348887
	Rab1a__ENSMUSG00000020149.17	-0.0939126	0.922808	0.0348887
	Ptprr__ENSMUSG00000020151.16	-0.105474	0.922808	0.0348887
	Actr2__ENSMUSG00000020152.7	-0.116089	0.922808	0.0348887
	Ndufs7__ENSMUSG00000020153.14	-0.132944	0.922808	0.0348887
	Gabrp__ENSMUSG00000020159.8	-0.147172	0.922808	0.0348887
	Uqcr11__ENSMUSG00000020163.12	-0.107438	0.922808	0.0348887
	Cnot2__ENSMUSG00000020166.15	-0.0829791	0.922808	0.0348887
	Olfr299__ENSMUSG00000020168.5	-0.186738	0.922808	0.0348887
	Best3__ENSMUSG00000020169.4	0.0877481	0.922808	0.0348887
	Grb10__ENSMUSG00000020176.17	-0.203166	0.922808	0.0348887
	Adora2a__ENSMUSG00000020178.6	0.0812347	0.922808	0.0348887
	Ddc__ENSMUSG00000020182.16	0.0870983	0.922808	0.0348887
	Cpm__ENSMUSG00000020183.11	-0.115959	0.922808	0.0348887
	Mdm2__ENSMUSG00000020184.15	-0.0899425	0.922808	0.0348887
	Csrp2__ENSMUSG00000020186.7	-0.169159	0.922808	0.0348887
	Osbpl8__ENSMUSG00000020189.14	-0.0574946	0.922808	0.0348887
	Mknk2__ENSMUSG00000020190.13	-0.07963	0.922808	0.0348887
	RP23-311O20.2__ENSMUSG00000020191.11	0.070478	0.922808	0.0348887
	Cabin1__ENSMUSG00000020196.10	0.0840864	0.922808	0.0348887
	Mdm1__ENSMUSG00000020212.14	-0.0701292	0.922808	0.0348887
	Timm13__ENSMUSG00000020219.7	-0.0888917	0.922808	0.0348887
	Vps13d__ENSMUSG00000020220.16	0.122368	0.922808	0.0348887
	Llph__ENSMUSG00000020224.15	-0.0945187	0.922808	0.0348887
	Tmbim4__ENSMUSG00000020225.10	-0.121702	0.922808	0.0348887
	Slc5a4a__ENSMUSG00000020229.4	0.040546	0.922808	0.0348887
	AC155937.2__ENSMUSG00000020234.10	0.0763358	0.922808	0.0348887
	Hcfc2__ENSMUSG00000020246.13	-0.095993	0.922808	0.0348887
	Nfyb__ENSMUSG00000020248.18	-0.11452	0.922808	0.0348887
	Ppm1m__ENSMUSG00000020253.15	-0.0925476	0.922808	0.0348887
	RP24-227O16.1__ENSMUSG00000020255.8	0.244347	0.922808	0.0348887
	Wdr82__ENSMUSG00000020257.13	-0.0899983	0.922808	0.0348887
	Pofut2__ENSMUSG00000020260.9	-0.0832166	0.922808	0.0348887
	Slc36a1__ENSMUSG00000020261.15	0.110827	0.922808	0.0348887
	Slc36a2__ENSMUSG00000020264.5	0.0927864	0.922808	0.0348887
	Hint1__ENSMUSG00000020267.6	-0.138338	0.922808	0.0348887
	Lyrm7__ENSMUSG00000020268.13	-0.169816	0.922808	0.0348887
	Fbxw11__ENSMUSG00000020271.17	-0.118093	0.922808	0.0348887
	Pfkl__ENSMUSG00000020277.10	-0.0798702	0.922808	0.0348887
	Il9r__ENSMUSG00000020279.10	0.0539384	0.922808	0.0348887
	Pus10__ENSMUSG00000020280.12	-0.0997983	0.922808	0.0348887
	Pex13__ENSMUSG00000020283.5	-0.10471	0.922808	0.0348887
	RP23-188K3.4__ENSMUSG00000020286.12	0.0843424	0.922808	0.0348887
	Nprl3__ENSMUSG00000020289.15	0.0793505	0.922808	0.0348887
	Xpo1__ENSMUSG00000020290.14	-0.0774902	0.922808	0.0348887
	Cdc34__ENSMUSG00000020307.15	-0.0962476	0.922808	0.0348887
	Chac2__ENSMUSG00000020309.6	-0.099184	0.922808	0.0348887
	Madcam1__ENSMUSG00000020310.9	0.101037	0.922808	0.0348887
	Shc2__ENSMUSG00000020312.12	0.0738236	0.922808	0.0348887
	Wdpcp__ENSMUSG00000020319.9	-0.115743	0.922808	0.0348887
	Mdh1__ENSMUSG00000020321.15	-0.117906	0.922808	0.0348887
	Ccng1__ENSMUSG00000020326.7	-0.0666965	0.922808	0.0348887
	Nudcd2__ENSMUSG00000020328.10	-0.099204	0.922808	0.0348887
	Acsl6__ENSMUSG00000020333.17	-0.101102	0.922808	0.0348887
	Mgat1__ENSMUSG00000020346.16	-0.0916962	0.922808	0.0348887
	Ppp2ca__ENSMUSG00000020349.4	-0.106815	0.922808	0.0348887
	Phykpl__ENSMUSG00000020359.13	0.0927003	0.922808	0.0348887
	Hspa4__ENSMUSG00000020361.13	-0.0793297	0.922808	0.0348887
	Gfpt2__ENSMUSG00000020363.6	-0.147803	0.922808	0.0348887
	Canx__ENSMUSG00000020368.15	-0.136183	0.922808	0.0348887
	Gnb2l1__ENSMUSG00000020372.15	-0.126776	0.922808	0.0348887
	Rufy1__ENSMUSG00000020375.9	-0.0796621	0.922808	0.0348887
	Mrnip__ENSMUSG00000020381.10	0.0819249	0.922808	0.0348887
	Clk4__ENSMUSG00000020385.16	0.0951291	0.922808	0.0348887
	Sar1b__ENSMUSG00000020386.5	-0.118856	0.922808	0.0348887
	Pdlim4__ENSMUSG00000020388.12	-0.0681809	0.922808	0.0348887
	Ube2b__ENSMUSG00000020390.12	-0.0958439	0.922808	0.0348887
	Cdkn2aipnl__ENSMUSG00000020392.8	-0.0853456	0.922808	0.0348887
	Kremen1__ENSMUSG00000020393.16	-0.0935879	0.922808	0.0348887
	Itk__ENSMUSG00000020395.13	0.0663225	0.922808	0.0348887
	Havcr2__ENSMUSG00000020399.14	-0.147513	0.922808	0.0348887
	Vdac1__ENSMUSG00000020402.11	-0.116277	0.922808	0.0348887
	Upp1__ENSMUSG00000020407.13	-0.156491	0.922808	0.0348887
	Slu7__ENSMUSG00000020409.10	-0.113776	0.922808	0.0348887
	Pttg1__ENSMUSG00000020415.16	-0.103741	0.922808	0.0348887
	Hormad2__ENSMUSG00000020419.11	0.0744863	0.922808	0.0348887
	Btg2__ENSMUSG00000020423.6	-0.144019	0.922808	0.0348887
	Igfbp3__ENSMUSG00000020427.11	-0.0815058	0.922808	0.0348887
	Pes1__ENSMUSG00000020430.12	-0.0911815	0.922808	0.0348887
	Tcn2__ENSMUSG00000020432.12	-0.145206	0.922808	0.0348887
	Osbp2__ENSMUSG00000020435.17	-0.0758313	0.922808	0.0348887
	Gabrg2__ENSMUSG00000020436.17	0.101861	0.922808	0.0348887
	Guk1__ENSMUSG00000020444.19	-0.099716	0.922808	0.0348887
	Npc1l1__ENSMUSG00000020447.5	0.0600421	0.922808	0.0348887
	Rnf185__ENSMUSG00000020448.16	-0.0918857	0.922808	0.0348887
	Patz1__ENSMUSG00000020453.17	-0.0671364	0.922808	0.0348887
	Ogdh__ENSMUSG00000020456.17	-0.055789	0.922808	0.0348887
	Drg1__ENSMUSG00000020457.13	-0.123158	0.922808	0.0348887
	Mtif2__ENSMUSG00000020459.14	-0.0514932	0.922808	0.0348887
	Rps27a__ENSMUSG00000020460.15	-0.151548	0.922808	0.0348887
	Cfap36__ENSMUSG00000020462.14	-0.0986209	0.922808	0.0348887
	Pnpt1__ENSMUSG00000020464.15	-0.0621961	0.922808	0.0348887
	Efemp1__ENSMUSG00000020467.15	-0.148894	0.922808	0.0348887
	Zkscan17__ENSMUSG00000020472.14	-0.0916407	0.922808	0.0348887
	Polm__ENSMUSG00000020474.11	0.0986771	0.922808	0.0348887
	Ccdc117__ENSMUSG00000020482.4	-0.10874	0.922808	0.0348887
	Xbp1__ENSMUSG00000020484.18	-0.160025	0.922808	0.0348887
	Supt4a__ENSMUSG00000020485.14	-0.0814269	0.922808	0.0348887
	Btnl10__ENSMUSG00000020490.16	0.0373878	0.922808	0.0348887
	RP23-419P16.9__ENSMUSG00000020491.15	0.254347	0.922808	0.0348887
	Ska2__ENSMUSG00000020492.11	-0.131486	0.922808	0.0348887
	Prr11__ENSMUSG00000020493.8	0.110644	0.922808	0.0348887
	Smg8__ENSMUSG00000020495.13	-0.0917733	0.922808	0.0348887
	Tubd1__ENSMUSG00000020513.15	-0.124559	0.922808	0.0348887
	Cnot8__ENSMUSG00000020515.13	-0.0804294	0.922808	0.0348887
	Rnft1__ENSMUSG00000020521.7	-0.0706319	0.922808	0.0348887
	Mfap3__ENSMUSG00000020522.13	-0.115509	0.922808	0.0348887
	Fam114a2__ENSMUSG00000020523.14	-0.152413	0.922808	0.0348887
	Prpsap2__ENSMUSG00000020528.14	-0.121515	0.922808	0.0348887
	Acaca__ENSMUSG00000020532.18	0.0702329	0.922808	0.0348887
	Tom1l1__ENSMUSG00000020541.12	-0.129592	0.922808	0.0348887
	Cox11__ENSMUSG00000020544.14	0.147835	0.922808	0.0348887
	RP23-219K7.4__ENSMUSG00000020548.10	0.200596	0.922808	0.0348887
	Pctp__ENSMUSG00000020553.8	-0.0868466	0.922808	0.0348887
	Twistnb__ENSMUSG00000020561.8	-0.0936837	0.922808	0.0348887
	Efcab10__ENSMUSG00000020562.7	-0.093053	0.922808	0.0348887
	Atxn7l1__ENSMUSG00000020564.17	0.207221	0.922808	0.0348887
	Atp6v1c2__ENSMUSG00000020566.19	-0.113912	0.922808	0.0348887
	Sypl__ENSMUSG00000020570.15	-0.145236	0.922808	0.0348887
	Pdia6__ENSMUSG00000020571.12	-0.209342	0.922808	0.0348887
	Mampt__ENSMUSG00000020572.8	-0.0756184	0.922808	0.0348887
	Pik3cg__ENSMUSG00000020573.17	-0.104213	0.922808	0.0348887
	Tspan13__ENSMUSG00000020577.17	-0.0736662	0.922808	0.0348887
	Agr2__ENSMUSG00000020581.11	-0.173562	0.922808	0.0348887
	Matn3__ENSMUSG00000020583.4	0.0555795	0.922808	0.0348887
	Laptm4a__ENSMUSG00000020585.4	-0.167156	0.922808	0.0348887
	Snx13__ENSMUSG00000020590.16	-0.0862466	0.922808	0.0348887
	Ntsr2__ENSMUSG00000020591.11	0.0773322	0.922808	0.0348887
	Sdc1__ENSMUSG00000020592.14	-0.173355	0.922808	0.0348887
	Slc7a15__ENSMUSG00000020600.13	0.0411961	0.922808	0.0348887
	Trib2__ENSMUSG00000020601.8	-0.118912	0.922808	0.0348887
	Arsg__ENSMUSG00000020604.13	-0.0644438	0.922808	0.0348887
	Fam84a__ENSMUSG00000020607.7	-0.152397	0.922808	0.0348887
	Apob__ENSMUSG00000020609.14	0.0960462	0.922808	0.0348887
	Gna13__ENSMUSG00000020611.14	-0.104369	0.922808	0.0348887
	Prkar1a__ENSMUSG00000020612.16	-0.0720665	0.922808	0.0348887
	Nt5c1b__ENSMUSG00000020622.17	0.0595907	0.922808	0.0348887
	RP23-36D5.3__ENSMUSG00000020624.3	0.0475212	0.922808	0.0348887
	Klhl29__ENSMUSG00000020627.10	0.0885573	0.922808	0.0348887
	Adi1__ENSMUSG00000020629.12	0.0875984	0.922808	0.0348887
	Ubxn2a__ENSMUSG00000020634.12	-0.0913406	0.922808	0.0348887
	Fkbp1b__ENSMUSG00000020635.8	0.0912591	0.922808	0.0348887
	Cmpk2__ENSMUSG00000020638.8	-0.152605	0.922808	0.0348887
	Rnf144a__ENSMUSG00000020642.13	-0.111367	0.922808	0.0348887
	Id2__ENSMUSG00000020644.9	-0.0730641	0.922808	0.0348887
	Slc26a4__ENSMUSG00000020651.8	-0.089323	0.922808	0.0348887
	Cenpo__ENSMUSG00000020652.17	0.132077	0.922808	0.0348887
	Grhl1__ENSMUSG00000020656.16	-0.123255	0.922808	0.0348887
	Dld__ENSMUSG00000020664.10	-0.113885	0.922808	0.0348887
	Kif3c__ENSMUSG00000020668.10	-0.0612432	0.922808	0.0348887
	Sh3yl1__ENSMUSG00000020669.15	-0.136196	0.922808	0.0348887
	Sntg2__ENSMUSG00000020672.14	0.112351	0.922808	0.0348887
	Tpo__ENSMUSG00000020673.14	0.173649	0.922808	0.0348887
	Pxdn__ENSMUSG00000020674.17	0.0515895	0.922808	0.0348887
	Ddx52__ENSMUSG00000020677.7	-0.0916279	0.922808	0.0348887
	Taf15__ENSMUSG00000020680.15	0.10242	0.922808	0.0348887
	Mmp28__ENSMUSG00000020682.17	0.0917842	0.922808	0.0348887
	Gas2l2__ENSMUSG00000020686.12	-0.154981	0.922808	0.0348887
	Cdc27__ENSMUSG00000020687.13	-0.0647498	0.922808	0.0348887
	Tlk2__ENSMUSG00000020694.17	-0.0655084	0.922808	0.0348887
	Cct6b__ENSMUSG00000020698.11	0.0940991	0.922808	0.0348887
	Ccl1__ENSMUSG00000020702.13	0.0492298	0.922808	0.0348887
	Asic2__ENSMUSG00000020704.13	0.126512	0.922808	0.0348887
	Ftsj3__ENSMUSG00000020706.13	-0.110865	0.922808	0.0348887
	Adap2__ENSMUSG00000020709.15	0.141888	0.922808	0.0348887
	Tcam1__ENSMUSG00000020712.11	0.115901	0.922808	0.0348887
	Ern1__ENSMUSG00000020715.9	0.0876042	0.922808	0.0348887
	Nf1__ENSMUSG00000020716.16	0.100809	0.922808	0.0348887
	Pecam1__ENSMUSG00000020717.19	-0.128013	0.922808	0.0348887
	Psmd12__ENSMUSG00000020720.13	-0.115994	0.922808	0.0348887
	Helz__ENSMUSG00000020721.16	0.109833	0.922808	0.0348887
	Cep112__ENSMUSG00000020728.17	0.0833815	0.922808	0.0348887
	Slc9a3r1__ENSMUSG00000020733.3	-0.156049	0.922808	0.0348887
	Nt5c__ENSMUSG00000020736.12	-0.14705	0.922808	0.0348887
	Hn1__ENSMUSG00000020737.12	-0.101602	0.922808	0.0348887
	Sumo2__ENSMUSG00000020738.16	-0.0731825	0.922808	0.0348887
	Gga3__ENSMUSG00000020740.13	0.199949	0.922808	0.0348887
	Tmem94__ENSMUSG00000020747.17	0.0863781	0.922808	0.0348887
	Galk1__ENSMUSG00000020766.4	-0.103247	0.922808	0.0348887
	Mrpl38__ENSMUSG00000020775.13	-0.0978319	0.922808	0.0348887
	Acox1__ENSMUSG00000020777.16	-0.10822	0.922808	0.0348887
	Srp68__ENSMUSG00000020780.15	-0.089792	0.922808	0.0348887
	Spns3__ENSMUSG00000020798.14	0.120727	0.922808	0.0348887
	Tekt1__ENSMUSG00000020799.16	-0.104762	0.922808	0.0348887
	Med31__ENSMUSG00000020801.8	-0.0822324	0.922808	0.0348887
	Txndc17__ENSMUSG00000020803.3	-0.105908	0.922808	0.0348887
	Aanat__ENSMUSG00000020804.12	0.224331	0.922808	0.0348887
	Slc13a5__ENSMUSG00000020805.14	0.188412	0.922808	0.0348887
	RP23-207N15.3__ENSMUSG00000020807.14	0.0657719	0.922808	0.0348887
	Wscd1__ENSMUSG00000020811.16	-0.157873	0.922808	0.0348887
	Rabep1__ENSMUSG00000020817.16	-0.0901739	0.922808	0.0348887
	Kif1c__ENSMUSG00000020821.17	-0.106765	0.922808	0.0348887
	Sec14l1__ENSMUSG00000020823.16	-0.0901912	0.922808	0.0348887
	Slc46a1__ENSMUSG00000020829.9	-0.0974403	0.922808	0.0348887
	Vmo1__ENSMUSG00000020830.3	-0.137181	0.922808	0.0348887
	RP23-198E14.7__ENSMUSG00000020831.18	0.166111	0.922808	0.0348887
	Eral1__ENSMUSG00000020832.14	-0.0775803	0.922808	0.0348887
	Coro6__ENSMUSG00000020836.15	0.101663	0.922808	0.0348887
	Slc6a4__ENSMUSG00000020838.12	0.0897186	0.922808	0.0348887
	Blmh__ENSMUSG00000020840.10	-0.0772641	0.922808	0.0348887
	Timm22__ENSMUSG00000020843.15	-0.081353	0.922808	0.0348887
	Nxn__ENSMUSG00000020844.6	-0.14897	0.922808	0.0348887
	Fam101b__ENSMUSG00000020846.6	-0.139919	0.922808	0.0348887
	Rph3al__ENSMUSG00000020847.15	-0.0885321	0.922808	0.0348887
	Doc2b__ENSMUSG00000020848.7	0.0898412	0.922808	0.0348887
	Ywhae__ENSMUSG00000020849.13	-0.0633272	0.922808	0.0348887
	Luc7l3__ENSMUSG00000020863.15	0.0936153	0.922808	0.0348887
	Ankrd40__ENSMUSG00000020864.13	-0.0795253	0.922808	0.0348887
	Spata20__ENSMUSG00000020867.13	0.0620612	0.922808	0.0348887
	Lrrc59__ENSMUSG00000020869.8	-0.0651947	0.922808	0.0348887
	Cdc34b__ENSMUSG00000020870.7	0.0871695	0.922808	0.0348887
	Tac4__ENSMUSG00000020872.4	-0.118208	0.922808	0.0348887
	Slc35b1__ENSMUSG00000020873.14	-0.144706	0.922808	0.0348887
	Hoxb9__ENSMUSG00000020875.9	0.0281515	0.922808	0.0348887
	Scrn2__ENSMUSG00000020877.11	-0.099197	0.922808	0.0348887
	Lrrc46__ENSMUSG00000020878.6	-0.213986	0.922808	0.0348887
	Cacnb1__ENSMUSG00000020882.17	0.149181	0.922808	0.0348887
	Asgr1__ENSMUSG00000020884.15	-0.131216	0.922808	0.0348887
	Gucy2e__ENSMUSG00000020890.11	0.136565	0.922808	0.0348887
	Alox8__ENSMUSG00000020891.11	0.0887767	0.922808	0.0348887
	Aloxe3__ENSMUSG00000020892.10	0.134065	0.922808	0.0348887
	Per1__ENSMUSG00000020893.17	-0.1655	0.922808	0.0348887
	Vamp2__ENSMUSG00000020894.16	0.0936007	0.922808	0.0348887
	Tmem107__ENSMUSG00000020895.14	-0.0758751	0.922808	0.0348887
	Aurkb__ENSMUSG00000020897.12	-0.104841	0.922808	0.0348887
	Cfap52__ENSMUSG00000020904.11	-0.246813	0.922808	0.0348887
	Usp43__ENSMUSG00000020905.11	0.119891	0.922808	0.0348887
	Myh3__ENSMUSG00000020908.14	0.0743379	0.922808	0.0348887
	Adprm__ENSMUSG00000020910.16	-0.128369	0.922808	0.0348887
	Krt19__ENSMUSG00000020911.14	-0.138703	0.922808	0.0348887
	Acly__ENSMUSG00000020917.17	-0.103267	0.922808	0.0348887
	Tmem101__ENSMUSG00000020921.6	-0.104732	0.922808	0.0348887
	Ubtf__ENSMUSG00000020923.17	-0.0680984	0.922808	0.0348887
	Ccdc43__ENSMUSG00000020925.16	-0.0979703	0.922808	0.0348887
	Adam11__ENSMUSG00000020926.16	0.263804	0.922808	0.0348887
	Ccdc103__ENSMUSG00000020930.9	-0.250514	0.922808	0.0348887
	Gfap__ENSMUSG00000020932.14	0.231599	0.922808	0.0348887
	Dcakd__ENSMUSG00000020935.8	-0.0904656	0.922808	0.0348887
	Nmt1__ENSMUSG00000020936.8	-0.108377	0.922808	0.0348887
	RP23-341C5.3__ENSMUSG00000020940.13	-0.118031	0.922808	0.0348887
	Gosr2__ENSMUSG00000020946.13	-0.1342	0.922808	0.0348887
	Klhl28__ENSMUSG00000020948.9	-0.0819611	0.922808	0.0348887
	Foxg1__ENSMUSG00000020950.10	0.156861	0.922808	0.0348887
	Scfd1__ENSMUSG00000020952.10	-0.0714938	0.922808	0.0348887
	Coch__ENSMUSG00000020953.17	-0.0960521	0.922808	0.0348887
	Ston2__ENSMUSG00000020961.15	-0.0669875	0.922808	0.0348887
	Gtf2a1__ENSMUSG00000020962.14	-0.122941	0.922808	0.0348887
	Tshr__ENSMUSG00000020963.15	0.11882	0.922808	0.0348887
	Sec23a__ENSMUSG00000020986.13	-0.0775919	0.922808	0.0348887
	Cdkl1__ENSMUSG00000020990.5	-0.175099	0.922808	0.0348887
	RP23-359M9.3__ENSMUSG00000020992.5	0.10809	0.922808	0.0348887
	Pnn__ENSMUSG00000020994.5	0.0681553	0.922808	0.0348887
	Mia2__ENSMUSG00000021000.16	-0.101396	0.922808	0.0348887
	Psma6__ENSMUSG00000021024.14	-0.119768	0.922808	0.0348887
	Nfkbia__ENSMUSG00000021025.8	-0.119598	0.922808	0.0348887
	Sptlc2__ENSMUSG00000021036.10	-0.0959106	0.922808	0.0348887
	Ahsa1__ENSMUSG00000021037.7	-0.130752	0.922808	0.0348887
	Vipas39__ENSMUSG00000021038.17	-0.0742879	0.922808	0.0348887
	Snw1__ENSMUSG00000021039.9	-0.11092	0.922808	0.0348887
	Adck1__ENSMUSG00000021044.15	-0.0863015	0.922808	0.0348887
	Mthfd1__ENSMUSG00000021048.7	-0.125796	0.922808	0.0348887
	Sgpp1__ENSMUSG00000021054.6	-0.125985	0.922808	0.0348887
	Tex21__ENSMUSG00000021056.8	0.0678949	0.922808	0.0348887
	Akap5__ENSMUSG00000021057.15	-0.0905267	0.922808	0.0348887
	Rab15__ENSMUSG00000021062.15	-0.178317	0.922808	0.0348887
	Fut8__ENSMUSG00000021065.16	-0.0866013	0.922808	0.0348887
	Nin__ENSMUSG00000021068.16	-0.0910915	0.922808	0.0348887
	Trim9__ENSMUSG00000021071.16	0.128395	0.922808	0.0348887
	Tmx1__ENSMUSG00000021072.12	-0.120011	0.922808	0.0348887
	Actr10__ENSMUSG00000021076.6	-0.0827656	0.922808	0.0348887
	Ccdc175__ENSMUSG00000021086.5	0.0410747	0.922808	0.0348887
	Serpina3n__ENSMUSG00000021091.8	-0.166032	0.922808	0.0348887
	Dhrs7__ENSMUSG00000021094.10	-0.129723	0.922808	0.0348887
	Six6os1__ENSMUSG00000021098.14	0.0880402	0.922808	0.0348887
	RP24-423E10.1__ENSMUSG00000021101.2	0.107703	0.922808	0.0348887
	Glrx5__ENSMUSG00000021102.4	-0.085561	0.922808	0.0348887
	Mnat1__ENSMUSG00000021103.12	-0.12883	0.922808	0.0348887
	Hif1a__ENSMUSG00000021109.13	-0.101329	0.922808	0.0348887
	Mpp5__ENSMUSG00000021112.9	-0.0951003	0.922808	0.0348887
	Atp6v1d__ENSMUSG00000021114.9	-0.106571	0.922808	0.0348887
	Eif2s1__ENSMUSG00000021116.10	-0.102173	0.922808	0.0348887
	Plek2__ENSMUSG00000021118.7	-0.132415	0.922808	0.0348887
	Vti1b__ENSMUSG00000021124.13	-0.10524	0.922808	0.0348887
	Galnt16__ENSMUSG00000021130.8	0.0842844	0.922808	0.0348887
	Erh__ENSMUSG00000021131.14	-0.0830268	0.922808	0.0348887
	Slc10a1__ENSMUSG00000021135.8	0.140835	0.922808	0.0348887
	Smoc1__ENSMUSG00000021136.13	-0.148199	0.922808	0.0348887
	Gtpbp4__ENSMUSG00000021149.8	-0.0724358	0.922808	0.0348887
	Cdca7l__ENSMUSG00000021175.15	-0.0801446	0.922808	0.0348887
	Psmc1__ENSMUSG00000021178.9	-0.0842948	0.922808	0.0348887
	Rps6ka5__ENSMUSG00000021180.9	-0.0767011	0.922808	0.0348887
	RP23-359F12.1__ENSMUSG00000021185.16	-0.113269	0.922808	0.0348887
	Tc2n__ENSMUSG00000021187.14	-0.14713	0.922808	0.0348887
	Atxn3__ENSMUSG00000021189.11	-0.102553	0.922808	0.0348887
	Lgmn__ENSMUSG00000021190.14	-0.105574	0.922808	0.0348887
	Golga5__ENSMUSG00000021192.16	-0.0831387	0.922808	0.0348887
	Chga__ENSMUSG00000021194.6	-0.0701513	0.922808	0.0348887
	Unc79__ENSMUSG00000021198.16	0.156936	0.922808	0.0348887
	Net1__ENSMUSG00000021215.15	-0.177884	0.922808	0.0348887
	Tubal3__ENSMUSG00000021216.7	0.047482	0.922808	0.0348887
	Gdi2__ENSMUSG00000021218.10	-0.123728	0.922808	0.0348887
	Dcaf4__ENSMUSG00000021222.9	-0.125348	0.922808	0.0348887
	Entpd5__ENSMUSG00000021236.16	-0.117837	0.922808	0.0348887
	Aldh6a1__ENSMUSG00000021238.11	-0.0880409	0.922808	0.0348887
	Vsx2__ENSMUSG00000021239.12	0.0651406	0.922808	0.0348887
	Abcd4__ENSMUSG00000021240.6	0.105853	0.922808	0.0348887
	Npc2__ENSMUSG00000021242.9	-0.120743	0.922808	0.0348887
	Tmed10__ENSMUSG00000021248.9	-0.109641	0.922808	0.0348887
	Fos__ENSMUSG00000021250.13	-0.053986	0.922808	0.0348887
	Tgfb3__ENSMUSG00000021253.7	-0.16836	0.922808	0.0348887
	Esrrb__ENSMUSG00000021255.17	0.0663147	0.922808	0.0348887
	Vash1__ENSMUSG00000021256.5	0.114322	0.922808	0.0348887
	Ccnk__ENSMUSG00000021258.10	0.127808	0.922808	0.0348887
	Cyp46a1__ENSMUSG00000021259.5	0.239145	0.922808	0.0348887
	Hhipl1__ENSMUSG00000021260.8	0.0924203	0.922808	0.0348887
	Wars__ENSMUSG00000021266.16	-0.0855921	0.922808	0.0348887
	Meg3__ENSMUSG00000021268.17	0.164499	0.922808	0.0348887
	Fdft1__ENSMUSG00000021273.10	-0.0907833	0.922808	0.0348887
	Traf3__ENSMUSG00000021277.16	-0.0693563	0.922808	0.0348887
	Amn__ENSMUSG00000021278.7	0.102837	0.922808	0.0348887
	Exoc3l4__ENSMUSG00000021280.9	0.166065	0.922808	0.0348887
	Tnfaip2__ENSMUSG00000021281.15	0.101123	0.922808	0.0348887
	Zfyve21__ENSMUSG00000021286.8	-0.0901828	0.922808	0.0348887
	Xrcc3__ENSMUSG00000021287.12	0.0923491	0.922808	0.0348887
	RP23-123N23.5__ENSMUSG00000021290.6	-0.137276	0.922808	0.0348887
	Ggps1__ENSMUSG00000021302.10	-0.0750535	0.922808	0.0348887
	Gng4__ENSMUSG00000021303.14	-0.121977	0.922808	0.0348887
	Ryr2__ENSMUSG00000021313.16	0.172358	0.922808	0.0348887
	Sfrp4__ENSMUSG00000021319.7	-0.123678	0.922808	0.0348887
	Aoah__ENSMUSG00000021322.8	0.10127	0.922808	0.0348887
	Slc17a1__ENSMUSG00000021335.13	0.0944464	0.922808	0.0348887
	Slc17a4__ENSMUSG00000021336.17	0.0877242	0.922808	0.0348887
	Scgn__ENSMUSG00000021337.8	-0.284619	0.922808	0.0348887
	Gpld1__ENSMUSG00000021340.13	-0.0881478	0.922808	0.0348887
	Irf4__ENSMUSG00000021356.10	0.0949907	0.922808	0.0348887
	Tfap2a__ENSMUSG00000021359.16	0.118556	0.922808	0.0348887
	Tmem14c__ENSMUSG00000021361.7	-0.0990171	0.922808	0.0348887
	Elovl2__ENSMUSG00000021364.16	-0.102403	0.922808	0.0348887
	Nedd9__ENSMUSG00000021365.15	-0.0859045	0.922808	0.0348887
	Mcur1__ENSMUSG00000021371.5	-0.107862	0.922808	0.0348887
	Cap2__ENSMUSG00000021373.16	-0.104594	0.922808	0.0348887
	Dek__ENSMUSG00000021377.15	-0.0850969	0.922808	0.0348887
	Ippk__ENSMUSG00000021385.10	-0.121251	0.922808	0.0348887
	Aspn__ENSMUSG00000021388.14	-0.16209	0.922808	0.0348887
	Ogn__ENSMUSG00000021390.6	-0.156525	0.922808	0.0348887
	Nol8__ENSMUSG00000021392.8	-0.117267	0.922808	0.0348887
	Wrnip1__ENSMUSG00000021400.8	-0.104889	0.922808	0.0348887
	Eci3__ENSMUSG00000021416.11	-0.265866	0.922808	0.0348887
	Eci2__ENSMUSG00000021417.15	-0.0772992	0.922808	0.0348887
	Fars2__ENSMUSG00000021420.13	-0.0748618	0.922808	0.0348887
	Ssr1__ENSMUSG00000021427.10	-0.0807378	0.922808	0.0348887
	Snrnp48__ENSMUSG00000021431.15	0.130383	0.922808	0.0348887
	Shc3__ENSMUSG00000021448.7	0.117692	0.922808	0.0348887
	Gadd45g__ENSMUSG00000021453.2	-0.134576	0.922808	0.0348887
	Fancc__ENSMUSG00000021461.17	0.158527	0.922808	0.0348887
	Ror2__ENSMUSG00000021464.14	-0.120851	0.922808	0.0348887
	Sptlc1__ENSMUSG00000021468.8	-0.112817	0.922808	0.0348887
	Habp4__ENSMUSG00000021476.9	0.0757727	0.922808	0.0348887
	Ctsl__ENSMUSG00000021477.9	-0.130489	0.922808	0.0348887
	Aaed1__ENSMUSG00000021482.10	-0.0944578	0.922808	0.0348887
	Lman2__ENSMUSG00000021484.8	-0.137715	0.922808	0.0348887
	Prelid1__ENSMUSG00000021486.7	-0.071215	0.922808	0.0348887
	Fam193b__ENSMUSG00000021495.9	0.110862	0.922808	0.0348887
	Txndc15__ENSMUSG00000021497.10	-0.0849021	0.922808	0.0348887
	Ptdss1__ENSMUSG00000021518.4	-0.108733	0.922808	0.0348887
	Uqcrb__ENSMUSG00000021520.4	-0.0758654	0.922808	0.0348887
	Fastkd3__ENSMUSG00000021532.11	-0.09399	0.922808	0.0348887
	Cetn3__ENSMUSG00000021537.9	-0.0955868	0.922808	0.0348887
	Smad5__ENSMUSG00000021540.16	-0.109875	0.922808	0.0348887
	Trpc7__ENSMUSG00000021541.14	0.059731	0.922808	0.0348887
	Hnrnpk__ENSMUSG00000021546.18	-0.0804273	0.922808	0.0348887
	Golm1__ENSMUSG00000021556.12	-0.123891	0.922808	0.0348887
	Trip13__ENSMUSG00000021569.10	-0.125542	0.922808	0.0348887
	Cep72__ENSMUSG00000021572.9	0.116153	0.922808	0.0348887
	Pdcd6__ENSMUSG00000021576.6	-0.0730293	0.922808	0.0348887
	Sdha__ENSMUSG00000021577.14	-0.0917606	0.922808	0.0348887
	Ccdc127__ENSMUSG00000021578.17	-0.0644194	0.922808	0.0348887
	Erap1__ENSMUSG00000021583.7	-0.0750112	0.922808	0.0348887
	Cast__ENSMUSG00000021585.10	-0.116659	0.922808	0.0348887
	Rhobtb3__ENSMUSG00000021589.13	-0.0768435	0.922808	0.0348887
	Glrx__ENSMUSG00000021591.8	-0.122774	0.922808	0.0348887
	Srd5a1__ENSMUSG00000021594.11	-0.130108	0.922808	0.0348887
	Nsun2__ENSMUSG00000021595.18	-0.119491	0.922808	0.0348887
	Mctp1__ENSMUSG00000021596.16	0.0984588	0.922808	0.0348887
	Mrpl36__ENSMUSG00000021607.9	-0.112932	0.922808	0.0348887
	Slc6a3__ENSMUSG00000021609.6	0.050829	0.922808	0.0348887
	Slc6a18__ENSMUSG00000021612.15	0.0268791	0.922808	0.0348887
	Xrcc4__ENSMUSG00000021615.13	-0.0997303	0.922808	0.0348887
	Cd180__ENSMUSG00000021624.9	0.140335	0.922808	0.0348887
	Slc30a5__ENSMUSG00000021629.10	-0.097261	0.922808	0.0348887
	Mrps36-ps1__ENSMUSG00000021631.8	0.0605349	0.922808	0.0348887
	Rad17__ENSMUSG00000021635.14	-0.0840464	0.922808	0.0348887
	Ocln__ENSMUSG00000021638.12	-0.135804	0.922808	0.0348887
	Naip1__ENSMUSG00000021640.6	0.0370785	0.922808	0.0348887
	Mccc2__ENSMUSG00000021646.9	-0.131063	0.922808	0.0348887
	Cartpt__ENSMUSG00000021647.7	-0.139069	0.922808	0.0348887
	Btf3__ENSMUSG00000021660.14	-0.0962117	0.922808	0.0348887
	Hexb__ENSMUSG00000021665.9	-0.165593	0.922808	0.0348887
	Polk__ENSMUSG00000021668.15	-0.178265	0.922808	0.0348887
	Poc5__ENSMUSG00000021671.9	-0.0504582	0.922808	0.0348887
	F2rl2__ENSMUSG00000021675.4	0.158966	0.922808	0.0348887
	Iqgap2__ENSMUSG00000021676.9	-0.170621	0.922808	0.0348887
	F2rl1__ENSMUSG00000021678.9	-0.0990491	0.922808	0.0348887
	S100z__ENSMUSG00000021679.4	-0.232344	0.922808	0.0348887
	Aggf1__ENSMUSG00000021681.8	-0.0646988	0.922808	0.0348887
	Otp__ENSMUSG00000021685.11	0.0274889	0.922808	0.0348887
	Ap3b1__ENSMUSG00000021686.6	-0.0868093	0.922808	0.0348887
	Scamp1__ENSMUSG00000021687.14	-0.0583742	0.922808	0.0348887
	Kif2a__ENSMUSG00000021693.20	-0.149672	0.922808	0.0348887
	Plk2__ENSMUSG00000021701.8	-0.188471	0.922808	0.0348887
	Serinc5__ENSMUSG00000021703.9	-0.14556	0.922808	0.0348887
	Dhfr__ENSMUSG00000021707.5	-0.0826071	0.922808	0.0348887
	Ppwd1__ENSMUSG00000021713.9	-0.100722	0.922808	0.0348887
	Srek1ip1__ENSMUSG00000021716.14	-0.0962475	0.922808	0.0348887
	Emb__ENSMUSG00000021728.8	-0.130351	0.922808	0.0348887
	Slc4a7__ENSMUSG00000021733.10	-0.111118	0.922808	0.0348887
	Psmd6__ENSMUSG00000021737.4	-0.0899955	0.922808	0.0348887
	Atxn7__ENSMUSG00000021738.5	0.0964414	0.922808	0.0348887
	Ptprg__ENSMUSG00000021745.14	-0.0694197	0.922808	0.0348887
	Fam107a__ENSMUSG00000021750.15	0.111585	0.922808	0.0348887
	Gpx8__ENSMUSG00000021760.5	-0.198244	0.922808	0.0348887
	Ndufs4__ENSMUSG00000021764.8	-0.141225	0.922808	0.0348887
	Fst__ENSMUSG00000021765.9	-0.222685	0.922808	0.0348887
	Dusp13__ENSMUSG00000021768.15	0.0872814	0.922808	0.0348887
	Vdac2__ENSMUSG00000021771.14	-0.152536	0.922808	0.0348887
	Nkiras1__ENSMUSG00000021772.15	-0.0711438	0.922808	0.0348887
	Nr1d2__ENSMUSG00000021775.11	-0.115141	0.922808	0.0348887
	Thrb__ENSMUSG00000021779.17	-0.118703	0.922808	0.0348887
	Ngly1__ENSMUSG00000021785.8	-0.0794218	0.922808	0.0348887
	Oxsm__ENSMUSG00000021786.13	-0.178128	0.922808	0.0348887
	Sftpa1__ENSMUSG00000021789.14	0.0935168	0.922808	0.0348887
	Dydc2__ENSMUSG00000021791.7	-0.162432	0.922808	0.0348887
	Fam213a__ENSMUSG00000021792.15	-0.134596	0.922808	0.0348887
	Glud1__ENSMUSG00000021794.16	-0.126346	0.922808	0.0348887
	Sftpd__ENSMUSG00000021795.10	-0.130959	0.922808	0.0348887
	Bmpr1a__ENSMUSG00000021796.15	-0.100417	0.922808	0.0348887
	Ldb3__ENSMUSG00000021798.14	-0.160041	0.922808	0.0348887
	Cdhr1__ENSMUSG00000021803.10	0.108836	0.922808	0.0348887
	Ecd__ENSMUSG00000021810.3	-0.0773415	0.922808	0.0348887
	Anxa7__ENSMUSG00000021814.17	-0.0722062	0.922808	0.0348887
	Ppp3cb__ENSMUSG00000021816.11	-0.0487724	0.922808	0.0348887
	Zswim8__ENSMUSG00000021819.11	0.099295	0.922808	0.0348887
	Vcl__ENSMUSG00000021823.10	-0.129948	0.922808	0.0348887
	Ap3m1__ENSMUSG00000021824.13	-0.058918	0.922808	0.0348887
	Txndc16__ENSMUSG00000021830.14	-0.134886	0.922808	0.0348887
	Ero1l__ENSMUSG00000021831.9	-0.10358	0.922808	0.0348887
	Psmc6__ENSMUSG00000021832.8	-0.0821069	0.922808	0.0348887
	Mapk1ip1l__ENSMUSG00000021840.17	-0.126142	0.922808	0.0348887
	Peli2__ENSMUSG00000021846.9	-0.0892429	0.922808	0.0348887
	Otx2__ENSMUSG00000021848.16	-0.0965974	0.922808	0.0348887
	RP24-142A23.1__ENSMUSG00000021850.14	0.0811693	0.922808	0.0348887
	Anxa11__ENSMUSG00000021866.15	-0.119027	0.922808	0.0348887
	Rnase10__ENSMUSG00000021872.8	0.0758079	0.922808	0.0348887
	Slmapos1__ENSMUSG00000021874.12	0.127986	0.922808	0.0348887
	Rnase4__ENSMUSG00000021876.15	-0.177753	0.922808	0.0348887
	Hacl1__ENSMUSG00000021884.18	0.111625	0.922808	0.0348887
	Eaf1__ENSMUSG00000021890.6	-0.0871612	0.922808	0.0348887
	Capn7__ENSMUSG00000021893.14	-0.080515	0.922808	0.0348887
	Arhgef3__ENSMUSG00000021895.10	-0.122922	0.922808	0.0348887
	Asb14__ENSMUSG00000021898.14	0.109941	0.922808	0.0348887
	Phf7__ENSMUSG00000021902.7	-0.137201	0.922808	0.0348887
	Galnt15__ENSMUSG00000021903.11	0.0827478	0.922808	0.0348887
	RP24-250I16.1__ENSMUSG00000021908.10	-0.0369176	0.922808	0.0348887
	Ogdhl__ENSMUSG00000021913.8	0.0929806	0.922808	0.0348887
	Glt8d1__ENSMUSG00000021916.16	-0.0700681	0.922808	0.0348887
	Spcs1__ENSMUSG00000021917.16	-0.128222	0.922808	0.0348887
	Nek4__ENSMUSG00000021918.10	-0.0852422	0.922808	0.0348887
	Itih4__ENSMUSG00000021922.17	0.0903407	0.922808	0.0348887
	RP23-52B2.1__ENSMUSG00000021927.7	0.0773757	0.922808	0.0348887
	Kpna3__ENSMUSG00000021929.9	-0.0605468	0.922808	0.0348887
	Rnaseh2b__ENSMUSG00000021932.13	-0.0847198	0.922808	0.0348887
	Gucy1b2__ENSMUSG00000021933.11	0.151288	0.922808	0.0348887
	Pspc1__ENSMUSG00000021938.12	-0.0567361	0.922808	0.0348887
	Ctsb__ENSMUSG00000021939.8	-0.132213	0.922808	0.0348887
	Ptpn20__ENSMUSG00000021940.10	0.189494	0.922808	0.0348887
	Gdf10__ENSMUSG00000021943.7	-0.172073	0.922808	0.0348887
	Cryl1__ENSMUSG00000021947.11	-0.110033	0.922808	0.0348887
	Eef1akmt1__ENSMUSG00000021951.6	-0.133342	0.922808	0.0348887
	Tdh__ENSMUSG00000021953.14	0.033586	0.922808	0.0348887
	Tkt__ENSMUSG00000021957.7	-0.148469	0.922808	0.0348887
	Pinx1__ENSMUSG00000021958.5	0.0897579	0.922808	0.0348887
	Sap18__ENSMUSG00000021963.17	-0.0747303	0.922808	0.0348887
	Micu2__ENSMUSG00000021973.9	-0.0937538	0.922808	0.0348887
	Cab39l__ENSMUSG00000021981.10	-0.116986	0.922808	0.0348887
	Atp8a2__ENSMUSG00000021983.16	0.0873432	0.922808	0.0348887
	Amer2__ENSMUSG00000021986.8	0.0635873	0.922808	0.0348887
	Cacna2d3__ENSMUSG00000021991.9	0.0956328	0.922808	0.0348887
	Esd__ENSMUSG00000021996.16	-0.172231	0.922808	0.0348887
	Lcp1__ENSMUSG00000021998.16	-0.182967	0.922808	0.0348887
	Zc3h13__ENSMUSG00000022000.11	0.098659	0.922808	0.0348887
	Dnajc15__ENSMUSG00000022013.4	-0.0818405	0.922808	0.0348887
	Rgcc__ENSMUSG00000022018.7	-0.143504	0.922808	0.0348887
	Naa16__ENSMUSG00000022020.15	0.138192	0.922808	0.0348887
	Wbp4__ENSMUSG00000022023.6	-0.0851205	0.922808	0.0348887
	Sugt1__ENSMUSG00000022024.10	-0.108431	0.922808	0.0348887
	Cnmd__ENSMUSG00000022025.13	-0.125811	0.922808	0.0348887
	Olfm4__ENSMUSG00000022026.7	-0.114519	0.922808	0.0348887
	Elp3__ENSMUSG00000022031.6	-0.0740757	0.922808	0.0348887
	Scara5__ENSMUSG00000022032.14	-0.130997	0.922808	0.0348887
	Ccdc25__ENSMUSG00000022035.6	-0.110492	0.922808	0.0348887
	Clu__ENSMUSG00000022037.15	-0.182654	0.922808	0.0348887
	Chrna2__ENSMUSG00000022041.10	0.0840616	0.922808	0.0348887
	Stmn4__ENSMUSG00000022044.14	0.0834513	0.922808	0.0348887
	Bnip3l__ENSMUSG00000022051.15	-0.137586	0.922808	0.0348887
	Ebf2__ENSMUSG00000022053.13	-0.0611927	0.922808	0.0348887
	Nefm__ENSMUSG00000022054.11	0.099734	0.922808	0.0348887
	Adam7__ENSMUSG00000022056.9	0.057151	0.922808	0.0348887
	Adamdec1__ENSMUSG00000022057.8	-0.0871186	0.922808	0.0348887
	Tnfrsf10b__ENSMUSG00000022074.6	0.117239	0.922808	0.0348887
	Klhl1__ENSMUSG00000022076.10	0.0674839	0.922808	0.0348887
	Pdlim2__ENSMUSG00000022090.10	-0.101219	0.922808	0.0348887
	Fam160b2__ENSMUSG00000022095.9	0.218951	0.922808	0.0348887
	Hr__ENSMUSG00000022096.14	0.0785922	0.922808	0.0348887
	Rcbtb2__ENSMUSG00000022106.14	-0.130806	0.922808	0.0348887
	Itm2b__ENSMUSG00000022108.8	-0.137661	0.922808	0.0348887
	Sucla2__ENSMUSG00000022110.13	-0.105767	0.922808	0.0348887
	Gpc5__ENSMUSG00000022112.14	0.0887583	0.922808	0.0348887
	Spry2__ENSMUSG00000022114.5	-0.0789306	0.922808	0.0348887
	Rbm26__ENSMUSG00000022119.15	0.0933115	0.922808	0.0348887
	Cln5__ENSMUSG00000022125.7	-0.0905199	0.922808	0.0348887
	Cldn10__ENSMUSG00000022132.15	-0.199718	0.922808	0.0348887
	Dnajc3__ENSMUSG00000022136.8	-0.19878	0.922808	0.0348887
	Mbnl2__ENSMUSG00000022139.17	-0.0589896	0.922808	0.0348887
	Ttc33__ENSMUSG00000022151.16	-0.0936642	0.922808	0.0348887
	Mroh2b__ENSMUSG00000022155.9	0.0194802	0.922808	0.0348887
	Rab2b__ENSMUSG00000022159.16	0.188526	0.922808	0.0348887
	Dad1__ENSMUSG00000022174.8	-0.0854653	0.922808	0.0348887
	Ajuba__ENSMUSG00000022178.11	-0.107118	0.922808	0.0348887
	Oxct1__ENSMUSG00000022186.14	-0.102109	0.922808	0.0348887
	RP23-357D17.1__ENSMUSG00000022187.2	0.119547	0.922808	0.0348887
	Psmb5__ENSMUSG00000022193.7	-0.0910865	0.922808	0.0348887
	Pabpn1__ENSMUSG00000022194.15	0.2368	0.922808	0.0348887
	RP23-354M9.1__ENSMUSG00000022195.7	-0.0873167	0.922808	0.0348887
	Efs__ENSMUSG00000022203.7	-0.089334	0.922808	0.0348887
	Ngdn__ENSMUSG00000022204.9	-0.0630951	0.922808	0.0348887
	Jph4__ENSMUSG00000022208.12	0.201964	0.922808	0.0348887
	Dhrs4__ENSMUSG00000022210.7	-0.0966275	0.922808	0.0348887
	Carmil3__ENSMUSG00000022211.9	0.129992	0.922808	0.0348887
	Cpne6__ENSMUSG00000022212.15	0.163473	0.922808	0.0348887
	Dcaf11__ENSMUSG00000022214.15	-0.0651608	0.922808	0.0348887
	Psme1__ENSMUSG00000022216.17	-0.0820874	0.922808	0.0348887
	Tgm1__ENSMUSG00000022218.16	0.137495	0.922808	0.0348887
	Atp12a__ENSMUSG00000022229.3	0.0705083	0.922808	0.0348887
	Cct5__ENSMUSG00000022234.15	-0.148998	0.922808	0.0348887
	Cmbl__ENSMUSG00000022235.15	-0.147283	0.922808	0.0348887
	Ropn1l__ENSMUSG00000022236.10	-0.167575	0.922808	0.0348887
	Ctnnd2__ENSMUSG00000022240.10	0.16061	0.922808	0.0348887
	Tars__ENSMUSG00000022241.6	-0.112157	0.922808	0.0348887
	Amacr__ENSMUSG00000022244.7	0.0878226	0.922808	0.0348887
	Rai14__ENSMUSG00000022246.14	-0.0789119	0.922808	0.0348887
	Ttc23l__ENSMUSG00000022249.14	0.042819	0.922808	0.0348887
	Laptm4b__ENSMUSG00000022257.4	-0.116641	0.922808	0.0348887
	Sdc2__ENSMUSG00000022261.6	-0.0737824	0.922808	0.0348887
	Dnah5__ENSMUSG00000022262.8	-0.173399	0.922808	0.0348887
	Trio__ENSMUSG00000022263.10	0.0622099	0.922808	0.0348887
	Ank__ENSMUSG00000022265.7	-0.0678833	0.922808	0.0348887
	Rnf19a__ENSMUSG00000022280.9	-0.108233	0.922808	0.0348887
	Grhl2__ENSMUSG00000022286.16	-0.102755	0.922808	0.0348887
	AC121814.2__ENSMUSG00000022288.1	0.0987044	0.922808	0.0348887
	Rrm2b__ENSMUSG00000022292.16	-0.129894	0.922808	0.0348887
	Dpys__ENSMUSG00000022304.13	-0.180982	0.922808	0.0348887
	Zfpm2__ENSMUSG00000022306.9	0.170632	0.922808	0.0348887
	Oxr1__ENSMUSG00000022307.16	-0.133693	0.922808	0.0348887
	Angpt1__ENSMUSG00000022309.9	-0.126968	0.922808	0.0348887
	Csmd3__ENSMUSG00000022311.15	0.0501341	0.922808	0.0348887
	Eif3h__ENSMUSG00000022312.11	-0.0813688	0.922808	0.0348887
	Utp23__ENSMUSG00000022313.10	-0.0818188	0.922808	0.0348887
	Rad21__ENSMUSG00000022314.10	-0.0535009	0.922808	0.0348887
	Cdh10__ENSMUSG00000022321.15	0.107899	0.922808	0.0348887
	Hrsp12__ENSMUSG00000022323.11	-0.245296	0.922808	0.0348887
	Matn2__ENSMUSG00000022324.15	0.180951	0.922808	0.0348887
	Stk3__ENSMUSG00000022329.15	-0.165798	0.922808	0.0348887
	Emc2__ENSMUSG00000022337.7	-0.159592	0.922808	0.0348887
	Eny2__ENSMUSG00000022338.8	-0.0859293	0.922808	0.0348887
	Sybu__ENSMUSG00000022340.15	-0.0883681	0.922808	0.0348887
	Kcnv1__ENSMUSG00000022342.6	0.0781118	0.922808	0.0348887
	Washc5__ENSMUSG00000022350.7	-0.0878509	0.922808	0.0348887
	Sqle__ENSMUSG00000022351.14	-0.139337	0.922808	0.0348887
	Tbc1d31__ENSMUSG00000022364.14	-0.124636	0.922808	0.0348887
	Derl1__ENSMUSG00000022365.6	-0.103584	0.922808	0.0348887
	Mtbp__ENSMUSG00000022369.13	0.133667	0.922808	0.0348887
	Col14a1__ENSMUSG00000022371.16	-0.0862334	0.922808	0.0348887
	Lrrc6__ENSMUSG00000022375.6	-0.0593601	0.922808	0.0348887
	Adcy8__ENSMUSG00000022376.8	0.101975	0.922808	0.0348887
	Asap1__ENSMUSG00000022377.16	0.134801	0.922808	0.0348887
	Fam49b__ENSMUSG00000022378.14	0.0808356	0.922808	0.0348887
	Wnt7b__ENSMUSG00000022382.15	-0.114855	0.922808	0.0348887
	Gtse1__ENSMUSG00000022385.11	-0.149317	0.922808	0.0348887
	Trmu__ENSMUSG00000022386.12	0.0970276	0.922808	0.0348887
	Ttll8__ENSMUSG00000022388.14	0.149924	0.922808	0.0348887
	Tef__ENSMUSG00000022389.15	-0.0917448	0.922808	0.0348887
	Rangap1__ENSMUSG00000022391.16	-0.081644	0.922808	0.0348887
	Rbx1__ENSMUSG00000022400.9	-0.0842924	0.922808	0.0348887
	St13__ENSMUSG00000022403.15	-0.0993295	0.922808	0.0348887
	Slc25a17__ENSMUSG00000022404.8	-0.103718	0.922808	0.0348887
	Adsl__ENSMUSG00000022407.10	-0.108915	0.922808	0.0348887
	Mief1__ENSMUSG00000022412.14	-0.0723591	0.922808	0.0348887
	Cacna1i__ENSMUSG00000022416.15	0.0836064	0.922808	0.0348887
	Dnal4__ENSMUSG00000022420.16	-0.128151	0.922808	0.0348887
	Nptxr__ENSMUSG00000022421.19	0.0784448	0.922808	0.0348887
	Enpp2__ENSMUSG00000022425.16	-0.113031	0.922808	0.0348887
	Dmc1__ENSMUSG00000022429.11	0.0869068	0.922808	0.0348887
	Fam118a__ENSMUSG00000022434.8	-0.0882568	0.922808	0.0348887
	Parvb__ENSMUSG00000022438.6	0.205409	0.922808	0.0348887
	C1qtnf6__ENSMUSG00000022440.9	-0.0938752	0.922808	0.0348887
	Efcab6__ENSMUSG00000022441.17	0.135587	0.922808	0.0348887
	Ndufa6__ENSMUSG00000022450.6	-0.073114	0.922808	0.0348887
	Twf1__ENSMUSG00000022451.12	-0.130503	0.922808	0.0348887
	Smdt1__ENSMUSG00000022452.15	-0.13137	0.922808	0.0348887
	Naga__ENSMUSG00000022453.8	-0.109371	0.922808	0.0348887
	Sept3__ENSMUSG00000022456.16	0.087125	0.922808	0.0348887
	Slc38a2__ENSMUSG00000022462.7	-0.131431	0.922808	0.0348887
	Xrcc6__ENSMUSG00000022471.14	-0.0644151	0.922808	0.0348887
	Hdac7__ENSMUSG00000022475.19	0.0900474	0.922808	0.0348887
	Aco2__ENSMUSG00000022477.13	-0.0688866	0.922808	0.0348887
	Col2a1__ENSMUSG00000022483.17	0.0858181	0.922808	0.0348887
	Nckap1l__ENSMUSG00000022488.9	-0.0941557	0.922808	0.0348887
	Pde1b__ENSMUSG00000022489.6	0.0742658	0.922808	0.0348887
	Ppp1r1a__ENSMUSG00000022490.7	-0.0754679	0.922808	0.0348887
	Glycam1__ENSMUSG00000022491.5	0.0521623	0.922808	0.0348887
	Shisa9__ENSMUSG00000022494.15	0.179529	0.922808	0.0348887
	Litaf__ENSMUSG00000022500.15	-0.126379	0.922808	0.0348887
	Ciita__ENSMUSG00000022504.10	0.216518	0.922808	0.0348887
	Emp2__ENSMUSG00000022505.9	-0.11661	0.922808	0.0348887
	RP23-74O4.1__ENSMUSG00000022507.6	-0.0683513	0.922808	0.0348887
	Trp63__ENSMUSG00000022510.14	-0.121916	0.922808	0.0348887
	RP23-354F11.2__ENSMUSG00000022518.16	0.12231	0.922808	0.0348887
	Crebbp__ENSMUSG00000022521.10	0.0922551	0.922808	0.0348887
	Zfp251__ENSMUSG00000022526.8	-0.0851768	0.922808	0.0348887
	Hes1__ENSMUSG00000022528.8	-0.107431	0.922808	0.0348887
	Atp13a3__ENSMUSG00000022533.14	-0.0934522	0.922808	0.0348887
	Glyr1__ENSMUSG00000022536.14	-0.0733201	0.922808	0.0348887
	Tmem44__ENSMUSG00000022537.18	0.136313	0.922808	0.0348887
	Rogdi__ENSMUSG00000022540.16	-0.0784151	0.922808	0.0348887
	Eef2kmt__ENSMUSG00000022544.14	-0.0904209	0.922808	0.0348887
	Apod__ENSMUSG00000022548.14	-0.0888582	0.922808	0.0348887
	Mroh1__ENSMUSG00000022558.16	0.0702008	0.922808	0.0348887
	Oplah__ENSMUSG00000022562.15	-0.120195	0.922808	0.0348887
	Tsta3__ENSMUSG00000022570.6	-0.0879006	0.922808	0.0348887
	Pycrl__ENSMUSG00000022571.9	-0.0775406	0.922808	0.0348887
	Naprt__ENSMUSG00000022574.7	-0.113335	0.922808	0.0348887
	Ly6h__ENSMUSG00000022577.17	0.0830321	0.922808	0.0348887
	Ly6c2__ENSMUSG00000022584.14	0.133258	0.922808	0.0348887
	Ly6i__ENSMUSG00000022586.11	0.0601774	0.922808	0.0348887
	Ly6e__ENSMUSG00000022587.14	-0.142056	0.922808	0.0348887
	Lynx1__ENSMUSG00000022594.14	0.110721	0.922808	0.0348887
	Lypd2__ENSMUSG00000022595.7	-0.23435	0.922808	0.0348887
	Slurp1__ENSMUSG00000022596.3	0.135062	0.922808	0.0348887
	Mroh4__ENSMUSG00000022603.9	0.0432104	0.922808	0.0348887
	Lmf2__ENSMUSG00000022614.8	-0.0671507	0.922808	0.0348887
	Tymp__ENSMUSG00000022615.7	-0.125534	0.922808	0.0348887
	Acr__ENSMUSG00000022622.5	0.148377	0.922808	0.0348887
	Shank3__ENSMUSG00000022623.16	0.158308	0.922808	0.0348887
	Yaf2__ENSMUSG00000022634.9	-0.11691	0.922808	0.0348887
	Alcam__ENSMUSG00000022636.13	-0.107023	0.922808	0.0348887
	Cblb__ENSMUSG00000022637.11	0.0890863	0.922808	0.0348887
	Retnig__ENSMUSG00000022651.6	0.156401	0.922808	0.0348887
	Nectin3__ENSMUSG00000022656.15	-0.153205	0.922808	0.0348887
	Cd96__ENSMUSG00000022657.9	0.081791	0.922808	0.0348887
	Gcsam__ENSMUSG00000022659.13	0.17008	0.922808	0.0348887
	Atg3__ENSMUSG00000022663.3	-0.0765123	0.922808	0.0348887
	Ccdc80__ENSMUSG00000022665.15	-0.123279	0.922808	0.0348887
	Mcm4__ENSMUSG00000022673.5	-0.0742746	0.922808	0.0348887
	Fopnl__ENSMUSG00000022677.15	-0.100508	0.922808	0.0348887
	Nde1__ENSMUSG00000022678.16	-0.0680151	0.922808	0.0348887
	Mpv17l__ENSMUSG00000022679.13	-0.0954672	0.922808	0.0348887
	Pdxdc1__ENSMUSG00000022680.14	-0.113276	0.922808	0.0348887
	Bfar__ENSMUSG00000022684.15	-0.0962596	0.922808	0.0348887
	Naa50__ENSMUSG00000022698.17	-0.0968372	0.922808	0.0348887
	Drd3__ENSMUSG00000022705.5	0.0559498	0.922808	0.0348887
	Mrpl40__ENSMUSG00000022706.16	-0.103242	0.922808	0.0348887
	Gbe1__ENSMUSG00000022707.16	-0.101532	0.922808	0.0348887
	Arl6__ENSMUSG00000022722.18	-0.0897345	0.922808	0.0348887
	Cpox__ENSMUSG00000022742.6	-0.0845229	0.922808	0.0348887
	St3gal6__ENSMUSG00000022747.17	-0.126406	0.922808	0.0348887
	Nit2__ENSMUSG00000022751.9	-0.0695622	0.922808	0.0348887
	Tomm70a__ENSMUSG00000022752.9	-0.0659633	0.922808	0.0348887
	Adgrg7__ENSMUSG00000022755.4	0.0469081	0.922808	0.0348887
	Tfg__ENSMUSG00000022757.19	-0.10921	0.922808	0.0348887
	Lrrc74b__ENSMUSG00000022759.15	-0.198039	0.922808	0.0348887
	Snap29__ENSMUSG00000022765.10	-0.0741262	0.922808	0.0348887
	Serpind1__ENSMUSG00000022766.14	0.114119	0.922808	0.0348887
	Ccdc116__ENSMUSG00000022768.17	0.0943177	0.922808	0.0348887
	Sdf2l1__ENSMUSG00000022769.9	-0.156269	0.922808	0.0348887
	Ncbp2__ENSMUSG00000022774.13	-0.100303	0.922808	0.0348887
	Pak2__ENSMUSG00000022781.8	-0.064554	0.922808	0.0348887
	Spag6__ENSMUSG00000022783.11	-0.198207	0.922808	0.0348887
	Wdr53__ENSMUSG00000022787.10	-0.081359	0.922808	0.0348887
	Dnm1l__ENSMUSG00000022789.15	-0.0628338	0.922808	0.0348887
	Igsf11__ENSMUSG00000022790.14	-0.0960758	0.922808	0.0348887
	B4galt4__ENSMUSG00000022793.17	-0.197288	0.922808	0.0348887
	Tfrc__ENSMUSG00000022797.16	-0.0938534	0.922808	0.0348887
	Arhgap31__ENSMUSG00000022799.4	0.140826	0.922808	0.0348887
	Fyttd1__ENSMUSG00000022800.14	-0.0671257	0.922808	0.0348887
	Snx4__ENSMUSG00000022808.5	-0.0758506	0.922808	0.0348887
	Fstl1__ENSMUSG00000022816.11	-0.128771	0.922808	0.0348887
	Itgb5__ENSMUSG00000022817.15	-0.146471	0.922808	0.0348887
	Cyp2ab1__ENSMUSG00000022818.13	0.0566303	0.922808	0.0348887
	Hgd__ENSMUSG00000022821.13	0.0652233	0.922808	0.0348887
	Ccdc14__ENSMUSG00000022833.7	0.080103	0.922808	0.0348887
	Ap2m1__ENSMUSG00000022841.15	-0.0863013	0.922808	0.0348887
	Ece2__ENSMUSG00000022842.18	0.142577	0.922808	0.0348887
	Ehhadh__ENSMUSG00000022853.7	-0.0920143	0.922808	0.0348887
	Tmem41a__ENSMUSG00000022856.9	-0.0777026	0.922808	0.0348887
	Tmprss15__ENSMUSG00000022857.13	0.0563883	0.922808	0.0348887
	Btg3__ENSMUSG00000022863.15	-0.114497	0.922808	0.0348887
	D16Ertd472e__ENSMUSG00000022864.14	-0.102276	0.922808	0.0348887
	Usp25__ENSMUSG00000022867.10	-0.0797681	0.922808	0.0348887
	Fetub__ENSMUSG00000022871.13	-0.0919852	0.922808	0.0348887
	Eif4a2__ENSMUSG00000022884.15	-0.0823985	0.922808	0.0348887
	St6gal1__ENSMUSG00000022885.16	-0.117175	0.922808	0.0348887
	Mrpl39__ENSMUSG00000022889.7	-0.0737869	0.922808	0.0348887
	Atp5j__ENSMUSG00000022890.13	-0.0971949	0.922808	0.0348887
	Adamts1__ENSMUSG00000022893.14	-0.30045	0.922808	0.0348887
	Ets2__ENSMUSG00000022895.15	-0.131924	0.922808	0.0348887
	Slc15a2__ENSMUSG00000022899.9	-0.150953	0.922808	0.0348887
	Ildr1__ENSMUSG00000022900.14	-0.15002	0.922808	0.0348887
	Kpna1__ENSMUSG00000022905.12	-0.0836338	0.922808	0.0348887
	Arl13b__ENSMUSG00000022911.11	-0.0885384	0.922808	0.0348887
	Pros1__ENSMUSG00000022912.8	-0.139321	0.922808	0.0348887
	Psmg1__ENSMUSG00000022913.15	-0.149039	0.922808	0.0348887
	Grik1__ENSMUSG00000022935.16	0.0686035	0.922808	0.0348887
	Pigp__ENSMUSG00000022940.17	-0.118871	0.922808	0.0348887
	Dopey2__ENSMUSG00000022946.10	0.132733	0.922808	0.0348887
	Cbr3__ENSMUSG00000022947.8	-0.107083	0.922808	0.0348887
	Clic6__ENSMUSG00000022949.9	-0.189541	0.922808	0.0348887
	Rcan1__ENSMUSG00000022951.16	-0.106394	0.922808	0.0348887
	Atp5o__ENSMUSG00000022956.11	-0.0736878	0.922808	0.0348887
	Itsn1__ENSMUSG00000022957.20	0.105169	0.922808	0.0348887
	Donson__ENSMUSG00000022960.13	0.10536	0.922808	0.0348887
	Son__ENSMUSG00000022961.18	0.069591	0.922808	0.0348887
	Gart__ENSMUSG00000022962.15	-0.140472	0.922808	0.0348887
	Tmem50b__ENSMUSG00000022964.14	-0.0770109	0.922808	0.0348887
	Paxbp1__ENSMUSG00000022974.12	0.145479	0.922808	0.0348887
	Sod1__ENSMUSG00000022982.10	-0.120378	0.922808	0.0348887
	Scaf4__ENSMUSG00000022983.16	0.145232	0.922808	0.0348887
	Zfp641__ENSMUSG00000022987.12	0.205626	0.922808	0.0348887
	Wnt1__ENSMUSG00000022997.9	0.0624388	0.922808	0.0348887
	Lmbr1l__ENSMUSG00000022999.15	0.11894	0.922808	0.0348887
	Tuba1b__ENSMUSG00000023004.8	-0.120976	0.922808	0.0348887
	Prpf40b__ENSMUSG00000023007.15	0.104485	0.922808	0.0348887
	Tmbim6__ENSMUSG00000023010.15	-0.118397	0.922808	0.0348887
	Faim2__ENSMUSG00000023011.8	0.110527	0.922808	0.0348887
	Aqp2__ENSMUSG00000023013.5	0.0983365	0.922808	0.0348887
	Cox14__ENSMUSG00000023020.2	-0.128975	0.922808	0.0348887
	Cers5__ENSMUSG00000023021.15	-0.0901597	0.922808	0.0348887
	Lima1__ENSMUSG00000023022.14	-0.0996053	0.922808	0.0348887
	Larp4__ENSMUSG00000023025.16	-0.0878493	0.922808	0.0348887
	Atf1__ENSMUSG00000023027.13	-0.0847804	0.922808	0.0348887
	Scn8a__ENSMUSG00000023033.14	0.149717	0.922808	0.0348887
	Nr4a1__ENSMUSG00000023034.7	-0.260622	0.922808	0.0348887
	Pcdhgc4__ENSMUSG00000023036.14	0.118971	0.922808	0.0348887
	Krt7__ENSMUSG00000023039.17	-0.175915	0.922808	0.0348887
	Krt18__ENSMUSG00000023043.7	-0.170025	0.922808	0.0348887
	Soat2__ENSMUSG00000023045.13	0.114851	0.922808	0.0348887
	Igfbp6__ENSMUSG00000023046.6	-0.155471	0.922808	0.0348887
	Prr13__ENSMUSG00000023048.13	-0.0769735	0.922808	0.0348887
	Npff__ENSMUSG00000023052.8	0.0811413	0.922808	0.0348887
	Nus1__ENSMUSG00000023068.16	-0.129655	0.922808	0.0348887
	Rgn__ENSMUSG00000023070.6	-0.120529	0.922808	0.0348887
	Slc10a2__ENSMUSG00000023073.2	0.0277637	0.922808	0.0348887
	Cxcl13__ENSMUSG00000023078.6	0.0449306	0.922808	0.0348887
	H2-M10.2__ENSMUSG00000023083.7	0.0943983	0.922808	0.0348887
	Abcc1__ENSMUSG00000023088.17	-0.0678375	0.922808	0.0348887
	Ndufa5__ENSMUSG00000023089.12	-0.0973583	0.922808	0.0348887
	Fhl1__ENSMUSG00000023092.16	-0.15191	0.922808	0.0348887
	Rfc2__ENSMUSG00000023104.9	-0.074955	0.922808	0.0348887
	Gzma__ENSMUSG00000023132.8	0.0990526	0.922808	0.0348887
	Wrb__ENSMUSG00000023147.16	-0.100905	0.922808	0.0348887
	Rpp14__ENSMUSG00000023156.4	-0.201976	0.922808	0.0348887
	Bsg__ENSMUSG00000023175.15	-0.128027	0.922808	0.0348887
	Vwa5a__ENSMUSG00000023186.14	-0.158843	0.922808	0.0348887
	Grm2__ENSMUSG00000023192.12	0.114727	0.922808	0.0348887
	Epb42__ENSMUSG00000023216.13	0.131103	0.922808	0.0348887
	Serping1__ENSMUSG00000023224.12	-0.118932	0.922808	0.0348887
	Ccl25__ENSMUSG00000023235.14	0.198753	0.922808	0.0348887
	Kcnk5__ENSMUSG00000023243.9	-0.140577	0.922808	0.0348887
	Acy1__ENSMUSG00000023262.13	-0.0878896	0.922808	0.0348887
	Gabrr2__ENSMUSG00000023267.10	0.0611824	0.922808	0.0348887
	Creld2__ENSMUSG00000023272.4	-0.162426	0.922808	0.0348887
	Cd4__ENSMUSG00000023274.14	0.141563	0.922808	0.0348887
	Twf2__ENSMUSG00000023277.13	-0.127437	0.922808	0.0348887
	Zfp605__ENSMUSG00000023284.15	-0.0674079	0.922808	0.0348887
	Ache__ENSMUSG00000023328.14	0.0956346	0.922808	0.0348887
	Dtwd1__ENSMUSG00000023330.12	-0.0802077	0.922808	0.0348887
	Wfdc1__ENSMUSG00000023336.6	-0.213296	0.922808	0.0348887
	Trip6__ENSMUSG00000023348.11	-0.142417	0.922808	0.0348887
	Clec4n__ENSMUSG00000023349.14	-0.15754	0.922808	0.0348887
	Tmem176a__ENSMUSG00000023367.14	-0.192251	0.922808	0.0348887
	Dlx2__ENSMUSG00000023391.8	0.0698937	0.922808	0.0348887
	Stk31__ENSMUSG00000023403.14	0.0601848	0.922808	0.0348887
	Nfatc4__ENSMUSG00000023411.12	-0.125171	0.922808	0.0348887
	Tpi1__ENSMUSG00000023456.15	-0.122577	0.922808	0.0348887
	Prph__ENSMUSG00000023484.14	-0.193671	0.922808	0.0348887
	Fam132a__ENSMUSG00000023571.4	-0.177817	0.922808	0.0348887
	Sfi1__ENSMUSG00000023764.18	0.155888	0.922808	0.0348887
	Tiam2__ENSMUSG00000023800.15	-0.128451	0.922808	0.0348887
	Nox3__ENSMUSG00000023802.4	0.0664109	0.922808	0.0348887
	Rsph3b__ENSMUSG00000023806.10	-0.0813293	0.922808	0.0348887
	Park2__ENSMUSG00000023826.15	0.159918	0.922808	0.0348887
	Slc22a3__ENSMUSG00000023828.2	0.0759166	0.922808	0.0348887
	Zfp54__ENSMUSG00000023882.15	-0.149878	0.922808	0.0348887
	Smoc2__ENSMUSG00000023886.9	-0.0873573	0.922808	0.0348887
	Zscan10__ENSMUSG00000023902.18	0.0473025	0.922808	0.0348887
	Mmp25__ENSMUSG00000023903.7	0.125441	0.922808	0.0348887
	Hcfc1r1__ENSMUSG00000023904.10	-0.090577	0.922808	0.0348887
	Cldn6__ENSMUSG00000023906.2	-0.141669	0.922808	0.0348887
	Paqr4__ENSMUSG00000023909.3	-0.111557	0.922808	0.0348887
	Slc25a27__ENSMUSG00000023912.9	0.0741466	0.922808	0.0348887
	Pla2g7__ENSMUSG00000023913.17	-0.106787	0.922808	0.0348887
	Mep1a__ENSMUSG00000023914.16	0.0958503	0.922808	0.0348887
	Adgrf4__ENSMUSG00000023918.12	0.0522363	0.922808	0.0348887
	Cenpq__ENSMUSG00000023919.7	-0.0710577	0.922808	0.0348887
	Mut__ENSMUSG00000023921.8	-0.115732	0.922808	0.0348887
	Rhag__ENSMUSG00000023926.7	0.057655	0.922808	0.0348887
	Cdc5l__ENSMUSG00000023932.8	-0.110002	0.922808	0.0348887
	Sult1c1__ENSMUSG00000023943.7	-0.0925776	0.922808	0.0348887
	Slc5a7__ENSMUSG00000023945.6	0.123122	0.922808	0.0348887
	Tcte1__ENSMUSG00000023949.6	-0.181496	0.922808	0.0348887
	Vegfa__ENSMUSG00000023951.17	0.0911752	0.922808	0.0348887
	Polh__ENSMUSG00000023953.8	-0.0706697	0.922808	0.0348887
	Clic5__ENSMUSG00000023959.8	-0.157193	0.922808	0.0348887
	Enpp5__ENSMUSG00000023960.13	-0.0946518	0.922808	0.0348887
	Enpp4__ENSMUSG00000023961.16	-0.0959221	0.922808	0.0348887
	Cyp39a1__ENSMUSG00000023963.9	-0.0918458	0.922808	0.0348887
	Rsph9__ENSMUSG00000023966.8	-0.074459	0.922808	0.0348887
	Mrps18a__ENSMUSG00000023967.9	-0.0984614	0.922808	0.0348887
	Rrp36__ENSMUSG00000023971.8	-0.144944	0.922808	0.0348887
	Ptk7__ENSMUSG00000023972.9	-0.097088	0.922808	0.0348887
	Cnpy3__ENSMUSG00000023973.13	-0.093217	0.922808	0.0348887
	Ubr2__ENSMUSG00000023977.15	0.0840378	0.922808	0.0348887
	Brd4__ENSMUSG00000024002.17	0.168233	0.922808	0.0348887
	Ppil1__ENSMUSG00000024007.14	-0.121685	0.922808	0.0348887
	Cpne5__ENSMUSG00000024008.15	0.123921	0.922808	0.0348887
	Mtch1__ENSMUSG00000024012.17	-0.0841657	0.922808	0.0348887
	Glp1r__ENSMUSG00000024027.7	0.0616636	0.922808	0.0348887
	Tff2__ENSMUSG00000024028.7	-0.239888	0.922808	0.0348887
	Rsph1__ENSMUSG00000024033.9	-0.188673	0.922808	0.0348887
	Tmprss3__ENSMUSG00000024034.12	0.0645841	0.922808	0.0348887
	Ndufv3__ENSMUSG00000024038.16	-0.0902544	0.922808	0.0348887
	Cbs__ENSMUSG00000024039.14	-0.110239	0.922808	0.0348887
	Sik1__ENSMUSG00000024042.6	-0.150867	0.922808	0.0348887
	Myl12a__ENSMUSG00000024048.14	-0.128387	0.922808	0.0348887
	Wiz__ENSMUSG00000024050.16	0.104757	0.922808	0.0348887
	Lpin2__ENSMUSG00000024052.17	-0.0894467	0.922808	0.0348887
	Ehd3__ENSMUSG00000024065.7	-0.0761147	0.922808	0.0348887
	Xdh__ENSMUSG00000024066.8	-0.128632	0.922808	0.0348887
	Dpy30__ENSMUSG00000024067.13	-0.145175	0.922808	0.0348887
	Spast__ENSMUSG00000024068.7	-0.0714245	0.922808	0.0348887
	Slc30a6__ENSMUSG00000024069.12	-0.132992	0.922808	0.0348887
	Yipf4__ENSMUSG00000024072.8	-0.0798402	0.922808	0.0348887
	Birc6__ENSMUSG00000024073.15	0.0820487	0.922808	0.0348887
	Crim1__ENSMUSG00000024074.7	-0.120277	0.922808	0.0348887
	Ndufaf7__ENSMUSG00000024082.4	-0.144423	0.922808	0.0348887
	Pja2__ENSMUSG00000024083.15	-0.054437	0.922808	0.0348887
	Qpct__ENSMUSG00000024084.7	-0.132743	0.922808	0.0348887
	Man2a1__ENSMUSG00000024085.13	-0.100563	0.922808	0.0348887
	Vapa__ENSMUSG00000024091.8	-0.0902247	0.922808	0.0348887
	Ralbp1__ENSMUSG00000024096.16	-0.112196	0.922808	0.0348887
	Twsg1__ENSMUSG00000024098.5	-0.126863	0.922808	0.0348887
	Washc1__ENSMUSG00000024101.14	-0.100661	0.922808	0.0348887
	Lhcgr__ENSMUSG00000024107.6	0.0488126	0.922808	0.0348887
	Nrxn1__ENSMUSG00000024109.18	0.0904676	0.922808	0.0348887
	Cacna1h__ENSMUSG00000024112.16	0.083166	0.922808	0.0348887
	Pdpk1__ENSMUSG00000024122.16	-0.0706081	0.922808	0.0348887
	Prss30__ENSMUSG00000024124.9	0.116535	0.922808	0.0348887
	Sbpl__ENSMUSG00000024125.1	-0.0328512	0.922808	0.0348887
	Prepl__ENSMUSG00000024127.14	-0.0907235	0.922808	0.0348887
	Abca3__ENSMUSG00000024130.15	0.0699442	0.922808	0.0348887
	Eci1__ENSMUSG00000024132.5	-0.16295	0.922808	0.0348887
	Six2__ENSMUSG00000024134.11	0.233615	0.922808	0.0348887
	Srbd1__ENSMUSG00000024135.9	-0.0682654	0.922808	0.0348887
	Pigf__ENSMUSG00000024145.6	-0.194174	0.922808	0.0348887
	Cript__ENSMUSG00000024146.9	-0.114622	0.922808	0.0348887
	Mcfd2__ENSMUSG00000024150.11	-0.130867	0.922808	0.0348887
	Meiob__ENSMUSG00000024155.7	0.160248	0.922808	0.0348887
	Hagh__ENSMUSG00000024158.17	-0.0876988	0.922808	0.0348887
	C3__ENSMUSG00000024164.15	-0.261897	0.922808	0.0348887
	Jpt2__ENSMUSG00000024165.8	-0.0875123	0.922808	0.0348887
	Telo2__ENSMUSG00000024170.15	-0.0729854	0.922808	0.0348887
	Tpsab1__ENSMUSG00000024173.10	0.0519658	0.922808	0.0348887
	Sox8__ENSMUSG00000024176.10	-0.165767	0.922808	0.0348887
	Nme4__ENSMUSG00000024177.8	-0.193303	0.922808	0.0348887
	Mrpl28__ENSMUSG00000024181.8	-0.106195	0.922808	0.0348887
	Axin1__ENSMUSG00000024182.16	-0.0876352	0.922808	0.0348887
	Pdia2__ENSMUSG00000024184.15	0.0913023	0.922808	0.0348887
	Rgs11__ENSMUSG00000024186.15	0.100722	0.922808	0.0348887
	Fam234a__ENSMUSG00000024187.14	-0.076255	0.922808	0.0348887
	Dusp1__ENSMUSG00000024190.6	-0.127397	0.922808	0.0348887
	Phf1__ENSMUSG00000024193.7	0.0770917	0.922808	0.0348887
	Cuta__ENSMUSG00000024194.15	-0.123022	0.922808	0.0348887
	Plin3__ENSMUSG00000024197.9	-0.173961	0.922808	0.0348887
	Uqcc2__ENSMUSG00000024208.15	-0.0764286	0.922808	0.0348887
	RP23-124G7.3__ENSMUSG00000024209.9	0.089364	0.922808	0.0348887
	Grm8__ENSMUSG00000024211.15	0.112064	0.922808	0.0348887
	Spdef__ENSMUSG00000024215.13	-0.242269	0.922808	0.0348887
	Zfp523__ENSMUSG00000024220.13	0.0740669	0.922808	0.0348887
	Pdzph1__ENSMUSG00000024227.14	0.0597327	0.922808	0.0348887
	Nudt12__ENSMUSG00000024228.12	-0.0953883	0.922808	0.0348887
	Bambi__ENSMUSG00000024232.1	-0.124858	0.922808	0.0348887
	Lyzl1__ENSMUSG00000024233.10	0.0315136	0.922808	0.0348887
	Map4k3__ENSMUSG00000024242.14	-0.0585009	0.922808	0.0348887
	Thumpd2__ENSMUSG00000024246.8	0.0883082	0.922808	0.0348887
	Pkdcc__ENSMUSG00000024247.14	-0.156473	0.922808	0.0348887
	Dync2li1__ENSMUSG00000024253.8	-0.160631	0.922808	0.0348887
	Adcyap1__ENSMUSG00000024256.6	0.100417	0.922808	0.0348887
	Polr2d__ENSMUSG00000024258.3	-0.103437	0.922808	0.0348887
	Slc25a46__ENSMUSG00000024259.8	-0.0700729	0.922808	0.0348887
	Adad2__ENSMUSG00000024266.8	0.0528387	0.922808	0.0348887
	Mapre2__ENSMUSG00000024277.14	-0.100242	0.922808	0.0348887
	Wac__ENSMUSG00000024283.14	-0.0665345	0.922808	0.0348887
	Ccny__ENSMUSG00000024286.7	-0.0852747	0.922808	0.0348887
	Rock1__ENSMUSG00000024290.8	-0.0526168	0.922808	0.0348887
	Esco1__ENSMUSG00000024293.15	-0.0897641	0.922808	0.0348887
	Adamts10__ENSMUSG00000024299.16	0.0804705	0.922808	0.0348887
	Ccdc178__ENSMUSG00000024306.12	0.138291	0.922808	0.0348887
	Tapbp__ENSMUSG00000024308.14	-0.0981355	0.922808	0.0348887
	Pfdn6__ENSMUSG00000024309.14	-0.0932338	0.922808	0.0348887
	Rnf138__ENSMUSG00000024317.14	-0.101715	0.922808	0.0348887
	Col11a2__ENSMUSG00000024330.16	0.175047	0.922808	0.0348887
	Dsc2__ENSMUSG00000024331.11	-0.0787084	0.922808	0.0348887
	Btnl2__ENSMUSG00000024340.14	0.0555871	0.922808	0.0348887
	Pfdn1__ENSMUSG00000024346.5	-0.0943064	0.922808	0.0348887
	Psd2__ENSMUSG00000024347.16	0.156414	0.922808	0.0348887
	Tmem173__ENSMUSG00000024349.9	-0.0945178	0.922808	0.0348887
	Slc23a1__ENSMUSG00000024354.11	-0.128619	0.922808	0.0348887
	Sil1__ENSMUSG00000024357.9	-0.175977	0.922808	0.0348887
	Hspa9__ENSMUSG00000024359.8	-0.1044	0.922808	0.0348887
	Etf1__ENSMUSG00000024360.7	-0.109986	0.922808	0.0348887
	Nelfe__ENSMUSG00000024369.16	-0.0645052	0.922808	0.0348887
	Epb41l4a__ENSMUSG00000024376.6	-0.0853014	0.922808	0.0348887
	Tslp__ENSMUSG00000024379.3	0.0775695	0.922808	0.0348887
	Myo7b__ENSMUSG00000024388.10	0.109403	0.922808	0.0348887
	Prrc2a__ENSMUSG00000024393.14	0.0956667	0.922808	0.0348887
	Aif1__ENSMUSG00000024397.14	-0.180468	0.922808	0.0348887
	Ltb__ENSMUSG00000024399.5	0.078721	0.922808	0.0348887
[truncated: 52,983 more rows]

## Sheet: Figure 7c
	Mouse	RFP+ Neurons
	T4-RFP #1	110
	T4-RFP #2	140
	T4-RFP #3	167
	T4-RFP #4	131
	ΔTE1/2 +/- #1	0
	ΔTE1/2 +/- #2	0
	ΔTE1/2 +/- #3	0
	ΔTE1/2 -/- #1	0
	ΔTE1/2 -/- #2	0
	ΔTE1/2 -/- #3	0

## Sheet: Figure 8b,c
		Δ TE1 [2^-(ΔΔCt)]
		wt					Δ
		WT1	WT2	WT3	WT4	WT5	Δ1	Δ2	Δ3	Δ4	Δ5
	Taar2	1.025	0.887	1.183	0.995	0.934	0.006	0.014	0.015	0.002	0.002
	Taar3	1.214	0.998	0.686	1.159	1.038	0.003	0.003	0.001	0.002	0
	Taar4	1.576	0.836	0.58	1.504	0.87	0.003	0.004	0.005	0.003	0.008
	Taar5	0.983	1.576	0.42	0.938	1.639	0.01	0.135	0.019	0.01	0.005
	Taar6	1.463	0.726	0.886	1.42	0.748	0.199	0.3	0.19	0.167	0.155
	Taar7a	1.169	0.994	0.756	1.169	0.974	0.223	0.111	0.088	0.32	0.218
	Taar7b	1.102	1.071	0.732	1.102	1.05	0.155	0.099	0.161	0.092	0.173
	Taar7d	0.885	1.135	1.011	0.885	1.112	0.119	0.135	0.113	0.114	0.12
	Taar7e	0.917	0.796	1.332	0.998	1.03	0.598	0.506	1.226	1.571	1.202
	Taar7f	1.355	0.856	0.758	1.355	0.839	0.61	0.786	0.588	0.769	0.606
	Taar8	1.046	1.095	0.778	1.046	1.073	0.033	0.019	0.032	0.006	0.041
	Taar9	1.395	0.9	0.635	1.395	0.9	0.009	0.007	0.002	0.02	0.011
	Olfr16	1.06	0.679	1.781	1.148	0.679	0.789	1.036	1.158	1.166	1.277
	Olfr160	1.163	0.699	1.336	1.319	0.699	0.918	1.238	1.432	0.902	0.866
	Olfr545	0.847	0.923	1.624	0.856	0.921	1.041	0.989	0.8	1.039	0.853
	Olfr73	0.976	0.689	1.954	1.107	0.689	1.043	1.169	1.051	1.043	0.882
	Olf961	0.989	0.695	1.866	1.071	0.728	0.723	1.366	1.012	1.134	1.099
		Δ TE2 [2^-(ΔΔCt)]
		wt					Δ
		WT1	WT2	WT3	WT4	WT5	Δ1	Δ2	Δ3	Δ4	Δ5
	Taar2	1.02	1.23	0.95	0.68	1.24	0.89	0.9	0.74	0.75	0.82
	Taar3	1.02	0.96	1.05	0.71	1.36	0.12	0.13	0.13	0.11	0.09
	Taar4	0.99	1.05	0.98	1.48	0.66	0.55	0.57	0.49	0.56	0.32
	Taar5	1.12	0.86	1.04	1.37	0.73	0.27	0.28	0.49	0.3	0.18
	Taar6	1.01	1.27	0.88	0.81	1.09	0.18	0.15	0.16	0.12	0.13
	Taar7a	1.02	1.1	0.97	0.73	1.27	0.32	0.12	0.23	0.25	0.15
	Taar7b	1.01	0.99	1.04	0.83	1.16	0.71	0.63	0.94	0.92	0.96
	Taar7d	1.02	1.25	1.07	0.72	1.02	0.78	0.66	0.9	0.68	0.65
	Taar7e	1.01	0.97	0.9	0.84	1.35	0.99	0.59	0.87	0.59	0.59
	Taar7f	1.19	2.63	0.85	0.46	0.82	0.7	0.71	0.48	0.45	0.41
	Taar8	1.1	0.63	0.89	0.75	2.14	0.01	0.04	0.07	0.05	0.01
	Taar9	1.33	0.9	1.39	1.69	0.35	0.1	0.12	0.13	0.11	0.03
	Olfr16	1.08	0.64	0.68	1.14	1.87	1.27	0.9	1.25	1.37	1.39
	Olfr160	1.12	1.08	0.6	0.64	2.17	0.96	1.15	0.98	0.6	1.36
	Olfr545	1.03	1.49	0.69	0.84	1.11	1.06	0.92	0.96	0.82	0.69
	Olfr73	1.21	0.74	1.01	0.93	1.18	0.67	0.71	0.61	0.57	0.89
	Olf961	1.07	1.05	0.93	0.98	0.97	1.08	1.13	0.95	1.23	0.95

## Sheet: Figure S5
		Δ TE1 [ΔCt)
		wt					Δ
		WT1	WT2	WT3	WT4	WT5	Δ1	Δ2	Δ3	Δ4	Δ5
	Taar2	5.96	6.17	5.75	6	6.09	13.49	12.15	12.04	14.97	14.98
	Taar3	6.81	7.1	7.64	6.88	7.04	15.73	15.33	17.23	16.38	18.28
	Taar4	6.16	7.07	7.6	6.22	7.01	15.42	14.62	14.4	15.32	13.74
	Taar5	9.12	8.43	10.34	9.18	8.38	15.74	11.98	14.81	15.75	16.77
	Taar6	5.17	6.18	5.9	5.22	6.14	8.05	7.46	8.12	8.3	8.41
	Taar7a	6.19	6.42	6.81	6.19	6.45	8.58	9.58	9.92	8.05	8.61
	Taar7b	5.94	5.99	6.53	5.94	6.01	8.77	9.42	8.72	9.53	8.62
	Taar7d	6.95	6.59	6.76	6.95	6.62	9.85	9.66	9.92	9.9	9.84
	Taar7e	6.58	6.79	6.04	6.46	6.42	7.2	7.44	6.16	5.81	6.19
	Taar7f	5.91	6.57	6.74	5.91	6.6	7.06	6.69	7.11	6.72	7.07
	Taar8	6.66	6.6	7.09	6.66	6.63	11.65	12.48	11.69	14.03	11.33
	Taar9	4.43	5.06	5.57	4.43	5.06	11.71	11.98	13.74	10.54	11.4
	Olfr16	6.78	7.43	6.04	6.67	7.43	7.21	6.82	6.66	6.65	6.52
	Olfr160	6.41	7.15	6.21	6.23	7.15	6.75	6.32	6.11	6.78	6.84
	Olfr545	6.26	6.13	5.32	6.24	6.13	5.96	6.03	6.34	5.96	6.24
	Olfr73	6.94	7.44	5.94	6.76	7.44	6.84	6.68	6.83	6.84	7.09
	Olf961	8.22	8.73	7.3	8.1	8.66	8.67	7.75	8.18	8.02	8.06
		Δ TE2 [ΔCt)
		wt					Δ
		WT1	WT2	WT3	WT4	WT5	Δ1	Δ2	Δ3	Δ4	Δ5
	Taar2	5.63	5.36	5.74	6.23	5.35	5.82	5.81	6.1	6.08	5.94
	Taar3	7.25	7.34	7.21	7.77	6.84	10.32	10.26	10.23	10.47	10.68
	Taar4	5.78	5.69	5.79	5.19	6.35	6.62	6.56	6.8	6.58	7.42
	Taar5	5.92	6.32	6.03	5.64	6.54	7.96	7.92	7.11	7.82	8.58
	Taar6	4.88	4.56	5.07	5.2	4.77	7.36	7.61	7.5	7.94	7.81
	Taar7a	7.14	7.04	7.22	7.63	6.82	8.79	10.23	9.27	9.17	9.94
	Taar7b	2.95	2.97	2.91	3.23	2.74	3.45	3.62	3.06	3.08	3.03
	Taar7d	6.33	6.03	6.26	6.82	6.33	6.71	6.95	6.5	6.92	6.98
	Taar7e	6.15	6.22	6.32	6.43	5.74	6.19	6.94	6.37	6.95	6.94
	Taar7f	5.43	4.28	5.92	6.78	5.96	6.2	6.18	6.74	6.81	6.97
	Taar8	7.87	8.67	8.18	8.43	6.92	14.64	12.68	11.89	12.22	14.21
	Taar9	5.16	5.73	5.1	4.82	7.08	8.85	8.59	8.56	8.71	10.85
	Olfr16	5.97	6.74	6.64	5.9	5.18	5.74	6.24	5.77	5.63	5.61
	Olfr160	5.88	5.93	6.78	6.69	4.92	6.1	5.83	6.06	6.78	5.59
	Olfr545	6.74	6.21	7.31	7.04	6.63	6.69	6.91	6.85	7.06	7.32
	Olfr73	6.31	7.01	6.57	6.69	6.35	7.17	7.08	7.3	7.41	6.76
	Olf961	6.91	6.94	7.11	7.04	7.06	6.9	6.83	7.09	6.72	7.08
		Δ TE1/2 [ΔCt)
		wt					Δ
		WT1	WT2	WT3	WT4	WT5	Δ1	Δ2	Δ3	Δ4	Δ5
	Taar2	4.97	5.8	5.66	5.63	5.39	14.33	14.45	14.71	11.58	12.43
	Taar3	4.05	4.88	4.54	4.94	4.45	12.57	11.83	12.78	12.02	15.6
	Taar4	6.44	6.86	5.91	5.76	6.6	15.18	15.79	13.31	11.52	13.86
	Taar5	6.31	6.43	6.96	6.75	6.07	11.47	12.51	16.23	9.85	10.28
	Taar6	4.35	4.14	4.55	4.46	3.89	14.2	15.86	18.13	14.65	12.96
	Taar7a	5.41	5.48	4.54	4.8	5.21	16.5	17.3	18.34	16.07	15.91
	Taar7b	4.65	4.8	4.85	4.87	4.39	9.47	9.2	9.11	6.96	9.67
	Taar7d	5.11	5.79	5.52	4.92	5.93	12.19	15.35	15.07	11.91	10.96
	Taar7e	4.72	4.64	4.46	4.74	4.2	15.64	15.58	16.1	13.4	14
	Taar7f	6.41	5.93	5.58	5.45	5.89	15.44	13.82	13.44	15.82	14.27
	Taar8	4.93	4.45	4.77	5.32	4.96	17.7	15.06	14.83	12.3	15.54
	Taar9	4.96	4.68	4.54	4.98	4.2	16.72	16.92	17.8	18.07	16.66
	Olfr16	6.33	5.79	6.57	6.08	6.32	6.03	5.95	6.31	6.14	6.43
	Olfr160	6.31	6.65	6.42	6.43	6.64	6.54	6.71	6.54	6.57	6.33
	Olfr545	6.95	7.29	7.13	6.91	7.35	7.26	6.91	7.28	7.2	7.38
	Olfr73	5.99	5.59	6.43	6.06	5.88	5.63	6.02	6.29	5.91	5.87
	Olf961	7.04	6.92	7.7	7.05	7.32	7.19	6.99	7.27	7.36	7.23
